# Supplementary material for: Control of biosilica morphology and mechanical performance by the conserved diatom gene Silicanin-1
Source: Commun Biol. 2019 Jun 28;2:245. doi: 10.1038/s42003-019-0436-0 (PMC6599040; doi:10.1038/s42003-019-0436-0)
Supplement: Supplementary file 3 — Supplementary Data 1 [file 42003_2019_436_MOESM3_ESM.xlsx]

## Sheet: Sheet1
Image number	WT	KO1	KO2	KO3	Unit
1	2.79642	0.81738	2.04663	1.56139	CC / µm-2
2	25.1473	0.61366	2.23243	0.29208	CC / µm-2
3	11.9816	0	2.1022	1.24456	CC / µm-2
4	10.5154	2.05973	3.09801	0.80336	CC / µm-2
5	2.72384	1.33208	1.9489	0.66167	CC / µm-2
6	10.7639	0.44118	3.64171	0.7215	CC / µm-2
7	12.3411	0.2591	2.3015	2.0406	CC / µm-2
8	10.1363	1.07797	3.32524	3.50586	CC / µm-2
9	17.1316	0.52581	1.28814	0.83403	CC / µm-2
10	12.505	0.52403	4.19533	0.09676	CC / µm-2
11	14.362	1.42197	2.83004	0	CC / µm-2
12	9.95949	2.35946	0.37305	2.31367	CC / µm-2
13	4.86044	3.10752	4.01181	0.18165	CC / µm-2
14	0.5488	2.41028	2.32702	0.27191	CC / µm-2
15	5.64366	1.25747	7.61061	0	CC / µm-2
16	8.02114	2.56637	3.14603	1.06383	CC / µm-2
17	14.2166	0.38835	2.3633	0.6381	CC / µm-2
18	12.088	0.75415	3.49265	1.06515	CC / µm-2
19	4.24513	0.22521	3.37361	1.13535	CC / µm-2
20	11.0016	1.12849	0.72124	0.94787	CC / µm-2
Median	10.6397	0.947675	2.59667	0.818695	CC / µm-2
