# Supplementary material for: Control of biosilica morphology and mechanical performance by the conserved diatom gene Silicanin-1
Source: Commun Biol. 2019 Jun 28;2:245. doi: 10.1038/s42003-019-0436-0 (PMC6599040; doi:10.1038/s42003-019-0436-0)
Supplement: Supplementary file 4 — Supplementary Data 2 [file 42003_2019_436_MOESM4_ESM.xlsx]

## Sheet: Sheet1
Count number	WT	KO1	Unit
1	29.4011	9.70161	nm
2	27.06	7.74504	nm
3	25.124	8.63455	nm
4	24.1124	21.9162	nm
5	28.9795	-3.20015	nm
6	27.2177	7.61104	nm
7	35.2857	6.30266	nm
8	31.7161	5.16456	nm
9	37.7649	8.1517	nm
10	14.4219	7.75469	nm
11	22.3056	5.01084	nm
12	8.79321	7.29137	nm
13	25.3107	8.77571	nm
14	35.8149	5.21122	nm
15	20.7063	5.73654	nm
16	29.1451	11.4366	nm
17	25.1224	4.04465	nm
18	31.0424	6.1353	nm
19	13.8669	6.2151	nm
20	13.669	5.49402	nm
21	9.14444	7.77899	nm
22	9.32145	7.1095	nm
23	9.73105	1.96244	nm
24	6.42215	15.2104	nm
25	6.16398	6.79843	nm
26	11.4193	4.92323	nm
27	6.77461	13.6145	nm
28	12.4218	5.27602	nm
29	13.2187	6.19297	nm
30	10.6109	3.59569	nm
31	10.8637	1.9117	nm
32	9.33708	4.23824	nm
33	12.8789	8.05794	nm
34	14.5749	4.36195	nm
35	13.4999	9.14537	nm
36	10.0294	3.86517	nm
37	11.1191	8.57996	nm
38	10.8179	-2.44859	nm
39	14.8597	5.72231	nm
40	15.8798	10.9425	nm
41	9.57896	8.78237	nm
42	13.3986	3.99513	nm
43	18.2507	7.2679	nm
44	15.8941	5.27616	nm
45	8.48559	5.43625	nm
46	6.91678	6.36018	nm
47	11.4962	4.70932	nm
48	11.5576	3.70039	nm
49	10.5091	5.45204	nm
50	11.8235	3.94656	nm
51	8.21142	7.69231	nm
52	9.70242	8.22719	nm
53	23.0895	7.44877	nm
54	17.9449	6.8781	nm
55	12.3829	9.56996	nm
56	15.8362	13.3035	nm
57	9.14165	9.0752	nm
58	13.0395	12.1199	nm
59	10.9085	10.8085	nm
60	14.4466	16.751	nm
61	11.2149	5.86166	nm
62	11.3381	13.1476	nm
63	14.8264	9.5742	nm
64	25.892	9.30454	nm
65	19.0212	10.0777	nm
66	14.8625	17.2702	nm
67	28.5762	6.76096	nm
68	17.2195	8.26033	nm
69	14.0844	11.4241	nm
70	16.063	14.3379	nm
71	12.3604	18.1622	nm
72	13.9226	9.50704	nm
73	12.9628	13.2236	nm
74	9.56119	12.525	nm
75	15.8939	12.4288	nm
76	18.2428	8.61796	nm
77	21.5369	9.85184	nm
78	17.3846	7.76587	nm
79	9.38464	13.9502	nm
80	15.8109	5.5014	nm
81	14.8279	8.67976	nm
82	17.7913	14.9498	nm
83	14.3458	2.50418	nm
84	16.6195	11.944	nm
85	18.5698	21.2747	nm
86	21.5175	12.888	nm
87	17.7876	4.25121	nm
88	17.9284	6.98479	nm
89	17.363	6.66157	nm
90	16.0946	8.68691	nm
91	21.6175	3.34954	nm
92	20.4331	3.43103	nm
93	22.6331	6.94052	nm
94	20.5035	12.2398	nm
95	18.7382	6.07522	nm
96	9.52404	7.98543	nm
97	9.5984	12.3949	nm
98	12.7122	11.1107	nm
99	10.3051	13.1122	nm
100	11.8177	11.7834	nm
101	28.1703	5.59926	nm
102	8.64594	7.91368	nm
103	22.5648	4.60996	nm
104	5.50487	10.4262	nm
105	27.7865	10.3894	nm
106	26.5932	17.0275	nm
107	13.1583	9.80844	nm
108	20.7305	18.1497	nm
109	7.74173	-0.14105	nm
110	9.16528	5.42002	nm
111	18.3943	9.11213	nm
112	15.126	5.32061	nm
113	11.441	13.3083	nm
114	11.0468	15.5311	nm
115	16.2436	8.35367	nm
116	11.7112	11.766	nm
117	20.2581	12.6889	nm
118	22.8875	11.8964	nm
119	32.3645	10.6498	nm
120	17.6602	12.8123	nm
121		18.865	nm
122		15.9181	nm
123		17.0457	nm
124		20.8358	nm
125		17.023	nm
126		9.74323	nm
127		14.7511	nm
128		24.2598	nm
129		12.3466	nm
130		11.0364	nm
131		14.2135	nm
132		15.6661	nm
133		19.3819	nm
134		20.5929	nm
135		19.6682	nm
136		15.0937	nm
137		13.7052	nm
138		12.8944	nm
139		11.2241	nm
Median	14.8271	8.77571	nm
