# Supplementary material for: Control of biosilica morphology and mechanical performance by the conserved diatom gene Silicanin-1
Source: Commun Biol. 2019 Jun 28;2:245. doi: 10.1038/s42003-019-0436-0 (PMC6599040; doi:10.1038/s42003-019-0436-0)
Supplement: Supplementary file 5 — Supplementary Data 3 [file 42003_2019_436_MOESM5_ESM.xlsx]

## Sheet: KO1
Displacement [nm]	Load [microN]
-1.39903	0.58
-2.04776	0.71875
-0.82336	0.39458
-1.98078	0.73547
-0.59125	0.31576
-1.92763	0.72314
-0.83365	0.389
-2.27073	0.79117
-1.04105	0.41663
-1.97747	0.71109
-0.83979	0.3422
-2.02276	0.69158
-1.07837	0.37821
-1.91277	0.61473
-1.46689	0.43681
-1.89885	0.58219
-2.26398	0.67998
-1.98865	0.59459
-1.10455	0.31915
-2.22052	0.59023
-1.3889	0.40487
-2.35231	0.57265
-1.85687	0.49345
-2.31762	0.54715
-1.5833	0.3351
-2.50078	0.60114
-2.05703	0.46652
-2.71072	0.60497
-2.19594	0.46487
-2.82677	0.61235
-2.11686	0.43142
-3.27372	0.74177
-1.5934	0.25082
-2.9183	0.58484
-2.02429	0.33621
-2.78263	0.47802
-1.80859	0.19879
-2.97168	0.51795
-2.80063	0.43573
-3.49768	0.63467
-3.04033	0.49456
-3.76302	0.68741
-2.65962	0.36015
-3.89402	0.72571
-2.6778	0.37247
-3.95417	0.70755
-2.99038	0.46186
-4.1338	0.80395
-2.81587	0.38897
-4.14162	0.77752
-2.95613	0.3947
-3.77788	0.63812
-3.80155	0.61907
-4.08229	0.67093
-3.50274	0.53891
-3.83272	0.62732
-3.7293	0.55608
-4.08481	0.64072
-3.5815	0.4935
-3.84809	0.5333
-3.78559	0.50384
-3.71117	0.456
-3.80285	0.47341
-3.77945	0.40236
-4.18348	0.59216
-4.73932	0.65928
-3.85735	0.40979
-4.4643	0.55328
-4.15597	0.4844
-4.75377	0.63506
-3.78295	0.34623
-4.90582	0.63615
-3.87094	0.30515
-5.02617	0.61972
-4.51021	0.5177
-5.35378	0.68134
-4.21808	0.36476
-4.74903	0.4964
-4.36024	0.36838
-5.24938	0.5953
-4.39176	0.30054
-5.11617	0.53912
-5.15326	0.51116
-5.22514	0.51948
-5.21441	0.51356
-5.1171	0.44247
-4.66972	0.31291
-5.42794	0.511
-5.75539	0.57154
-5.40712	0.47648
-5.77565	0.57973
-5.44037	0.46368
-5.37876	0.45462
-5.7689	0.49171
-4.98591	0.28337
-5.71619	0.45938
-5.26387	0.31579
-7.21971	0.85811
-5.08176	0.22759
-6.49852	0.64915
-5.61265	0.37291
-6.9557	0.72914
-5.54191	0.3358
-6.85013	0.71613
-5.49231	0.30229
-6.82352	0.65799
-5.54873	0.28161
-6.49962	0.5407
-6.25395	0.46852
-6.73903	0.56431
-5.92886	0.32871
-7.22579	0.67871
-6.34661	0.4471
-7.16753	0.66345
-6.21638	0.35257
-6.90556	0.54241
-6.62946	0.44769
-7.07374	0.56516
-6.69541	0.44242
-7.17406	0.55501
-6.51521	0.3603
-7.48008	0.60071
-6.68511	0.37024
-8.05424	0.74712
-6.31645	0.25132
-7.72216	0.64077
-6.59921	0.29107
-8.38722	0.81267
-7.09425	0.41641
-7.42707	0.51492
-7.23966	0.43768
-7.63815	0.53155
-7.16752	0.37011
-8.37302	0.69781
-7.12582	0.3447
-8.32888	0.65002
-7.20184	0.34877
-8.03405	0.54982
-7.41244	0.34957
-8.40253	0.60191
-7.88194	0.47262
-9.00707	0.7987
-7.5406	0.34434
-8.37183	0.57853
-7.61091	0.33824
-8.64232	0.60843
-7.38463	0.24865
-8.481	0.52132
-8.13902	0.42925
-8.3424	0.43984
-8.15848	0.37409
-8.66116	0.49868
-8.7197	0.49823
-8.68342	0.47258
-8.18592	0.30707
-9.14144	0.57079
-8.59491	0.39993
-9.53218	0.65679
-8.3825	0.34085
-9.64832	0.68103
-8.36404	0.31279
-9.26389	0.51435
-8.72566	0.37505
-9.6357	0.60222
-9.16415	0.47488
-9.27912	0.50208
-9.25963	0.50858
-9.21223	0.44673
-9.22877	0.43415
-9.57656	0.51775
-8.65543	0.23737
-9.90712	0.55535
-8.97038	0.29111
-9.98692	0.54334
-9.27508	0.3277
-9.95076	0.49681
-9.07641	0.22121
-9.88511	0.43461
-9.10993	0.19268
-10.1611	0.4709
-9.6752	0.31009
-10.746	0.6144
-9.48489	0.24059
-10.3206	0.44688
-10.2557	0.41091
-10.1842	0.4006
-9.98153	0.33698
-10.5364	0.44575
-10.2333	0.36928
-10.3631	0.38224
-10.5791	0.40771
-10.9709	0.53455
-9.9507	0.23826
-10.9593	0.50419
-9.91015	0.18281
-11.5872	0.66116
-10.4493	0.34273
-11.3061	0.56125
-10.431	0.27777
-11.1062	0.46168
-11.1975	0.48101
-11.4271	0.53621
-10.7743	0.34086
-11.1304	0.42155
-10.893	0.35816
-11.8272	0.57445
-10.5193	0.21518
-12.2317	0.66344
-11.2011	0.37642
-11.3652	0.41328
-11.776	0.50325
-11.4917	0.40782
-11.324	0.35669
-11.5498	0.41407
-11.8257	0.48348
-11.7109	0.4104
-11.4889	0.34341
-12.023	0.47285
-11.6359	0.35378
-11.7503	0.35711
-11.8094	0.37728
-11.9936	0.38907
-11.9694	0.34651
-12.3848	0.45765
-11.8735	0.30102
-12.5555	0.49153
-12.3171	0.41766
-12.7744	0.52951
-12.0474	0.32299
-12.9812	0.55751
-12.2178	0.34841
-13.1731	0.58973
-12.0671	0.28051
-13.1669	0.56364
-12.2455	0.30694
-13.0215	0.50641
-12.5568	0.35881
-13.3779	0.57713
-12.7205	0.39398
-13.0411	0.44009
-13.0548	0.45584
-12.6762	0.33907
-12.8375	0.37098
-13.2707	0.45244
-13.0337	0.37816
-13.117	0.38341
-13.5068	0.47351
-13.1335	0.31901
-13.4688	0.45663
-13.5282	0.42341
-13.4161	0.41077
-13.5275	0.37171
-13.2453	0.32288
-13.7351	0.41048
-13.2913	0.2812
-14.0411	0.45989
-13.0828	0.17187
-14.2708	0.47107
-13.446	0.24842
-14.9021	0.63509
-13.7623	0.33359
-14.5599	0.51601
-13.6007	0.26601
-14.3588	0.44658
-13.6207	0.2434
-14.3436	0.39167
-14.1866	0.32862
-14.5421	0.42351
-14.8062	0.50302
-14.4416	0.39656
-14.1796	0.30766
-14.709	0.41162
-14.2909	0.30793
-14.7675	0.40981
-14.4244	0.32251
-15.3207	0.53827
-14.77	0.37167
-14.7299	0.35041
-15.0577	0.44549
-14.703	0.33137
-14.9884	0.39817
-15.3051	0.4473
-14.9285	0.36844
-14.9596	0.34088
-14.8591	0.28637
-14.6319	0.15446
-15.9664	0.5853
-14.9363	0.21051
-15.2717	0.3404
-15.3446	0.28873
-15.1234	0.25911
-15.9097	0.42565
-15.1722	0.21748
-15.7442	0.36057
-15.306	0.20914
-16.2891	0.47223
-15.5213	0.25908
-16.764	0.6166
-15.3218	0.19521
-16.1491	0.40362
-15.6666	0.25886
-15.975	0.31675
-16.0086	0.30151
-16.303	0.37054
-15.9492	0.26471
-16.3373	0.35737
-16.3696	0.3502
-16.1574	0.29556
-16.4049	0.33551
-16.0773	0.22049
-16.8894	0.42645
-16.6526	0.36536
-16.7483	0.39464
-16.4931	0.27591
-16.883	0.40752
-16.7136	0.30408
-16.8704	0.39041
-16.486	0.22283
-17.3401	0.47661
-16.8151	0.28366
-17.2139	0.42526
-16.6565	0.19474
-17.0635	0.35098
-17.2656	0.32752
-17.0878	0.32494
-16.9888	0.236
-17.5552	0.40084
-17.2234	0.27614
-17.5938	0.41394
-17.8111	0.41764
-17.232	0.28367
-18.0362	0.46804
-17.1912	0.24676
-17.8394	0.40292
-17.4364	0.25546
-18.1703	0.44288
-17.4961	0.2627
-18.156	0.41219
-17.7418	0.32259
-18.0953	0.36923
-18.2747	0.45631
-18.3188	0.43948
-17.6582	0.24673
-17.7613	0.25341
-18.6351	0.48167
-17.7861	0.19255
-18.7344	0.47921
-18.2833	0.30652
-19.1437	0.58709
-18.1221	0.27111
-18.7001	0.45466
-18.3798	0.29443
-19.194	0.57563
-18.2253	0.22392
-18.9499	0.468
-18.3333	0.24418
-18.6787	0.3256
-18.1977	0.16218
-18.6109	0.25258
-18.669	0.23736
-19.0466	0.36044
-19.0604	0.31479
-19.0637	0.32603
-19.4393	0.40088
-18.7443	0.20333
-19.5784	0.40871
-19.4128	0.3696
-19.259	0.27767
-19.7171	0.42013
-19.4322	0.32969
-19.6694	0.39547
-19.2214	0.22548
-19.8156	0.39015
-18.9016	0.09371
-20.4806	0.58087
-19.2304	0.15949
-20.2687	0.47879
-19.6383	0.2566
-20.1621	0.41332
-19.5227	0.20769
-20.4843	0.49774
-19.4325	0.13814
-20.7189	0.54287
-19.3806	0.11767
-21.1888	0.67201
-19.5486	0.12437
-20.7613	0.51503
-19.3115	0.0157
-20.796	0.47047
-19.856	0.16527
-20.7441	0.43319
-19.5667	0.02384
-21.1974	0.52718
-20.08	0.16584
-21.2402	0.52115
-19.6604	-0.03714
-21.14	0.44573
-20.1608	0.11032
-21.2498	0.43563
-20.2541	0.08532
-20.9559	0.28894
-20.667	0.17337
-21.2106	0.32076
-21.0401	0.27019
-20.974	0.26325
-21.1242	0.28325
-20.9223	0.26389
-21.0406	0.31176
-21.0853	0.35375
-20.9803	0.31817
-20.8403	0.31995
-20.6649	0.30016
-20.7504	0.33497
-20.7042	0.35061
-20.4145	0.27701
-20.4772	0.32062
-20.442	0.34561
-20.3836	0.34693
-20.3531	0.3654
-20.4869	0.46231
-20.0742	0.35915
-20.1649	0.41114
-19.6771	0.29059
-19.6969	0.28901
-19.7609	0.33109
-19.7105	0.34717
-19.3457	0.25505
-19.5394	0.32435
-19.38	0.29411
-19.4044	0.32806
-19.5128	0.38006
-18.9676	0.2424
-19.0208	0.2803
-19.0627	0.30521
-18.9249	0.29511
-18.8571	0.28894
-18.8623	0.31119
-18.9245	0.37067
-18.6351	0.30141
-18.6501	0.34575
-18.4762	0.30344
-18.6138	0.37022
-18.1286	0.26019
-18.3676	0.31836
-18.1651	0.2963
-18.3406	0.36248
-18.2119	0.36135
-18.0904	0.35357
-17.6846	0.27698
-17.7613	0.30088
-17.6548	0.27969
-17.915	0.38652
-17.6244	0.34634
-17.2646	0.25057
-17.3444	0.28482
-17.2338	0.26424
-17.4834	0.34675
-17.1788	0.29861
-17.2466	0.32159
-17.0347	0.27824
-16.7626	0.23446
-16.8363	0.25298
-17.2031	0.38119
-17.058	0.36488
-16.677	0.2981
-16.5341	0.2912
-16.6302	0.34485
-16.7362	0.39446
-16.2883	0.32067
-16.7957	0.47945
-16.1678	0.35484
-16.3595	0.40908
-16.3321	0.45828
-16.0321	0.39398
-15.9936	0.3956
-15.9525	0.4128
-15.7549	0.3742
-15.8211	0.42052
-15.3742	0.29933
-15.7621	0.42312
-15.2534	0.29615
-15.1478	0.25931
-15.2241	0.30068
-15.3496	0.34991
-15.1611	0.33199
-15.2294	0.38758
-15.1399	0.36072
-14.7601	0.27339
-14.7657	0.29492
-14.7203	0.27935
-14.5777	0.22923
-15.1665	0.44856
-14.8548	0.40819
-14.4224	0.31044
-14.5171	0.34271
-14.1729	0.26702
-14.4064	0.35833
-14.4517	0.40549
-14.0983	0.32359
-14.2871	0.38923
-14.126	0.38413
-13.975	0.38167
-13.8293	0.36852
-13.5073	0.27294
-13.5123	0.28703
-13.4155	0.2569
-13.3051	0.22999
-13.7904	0.39572
-13.35	0.30337
-13.5655	0.40402
-13.1663	0.29404
-13.3194	0.35379
-12.8909	0.26578
-13.0654	0.33222
-12.9511	0.31141
-12.7328	0.25794
-12.8793	0.34136
-12.7497	0.32221
-12.891	0.39231
-12.6331	0.37004
-12.7784	0.41756
-12.3945	0.3633
-12.359	0.37413
-12.2761	0.37314
-11.8888	0.26335
-12.3214	0.38481
-12.1936	0.3891
-12.067	0.39819
-12.0523	0.41769
-11.7057	0.33947
-11.6392	0.33735
-11.453	0.29318
-11.7132	0.37707
-11.5134	0.33715
-11.4408	0.34827
-11.24	0.32501
-11.5635	0.43911
-11.0277	0.30289
-11.4657	0.44983
-11.062	0.35477
-10.9399	0.35927
-10.8545	0.34403
-10.8256	0.35797
-11.0926	0.46316
-11.1407	0.50921
-10.803	0.47881
-10.1769	0.30708
-10.0057	0.24201
-10.4827	0.40124
-10.4225	0.4025
-10.3108	0.39622
-10.1283	0.36121
-9.97074	0.34571
-9.73824	0.27956
-10.0723	0.37929
-9.59619	0.2396
-9.96993	0.38165
-9.5801	0.30091
-9.73938	0.33938
-9.8943	0.43544
-9.71645	0.42218
-9.57434	0.3982
-9.61619	0.4476
-9.31597	0.405
-9.19862	0.38309
-9.29752	0.43716
-9.40511	0.51515
-8.67871	0.36034
-8.6779	0.35213
-8.6288	0.36694
-9.04001	0.47845
-8.69756	0.39475
-8.47005	0.37074
-8.4101	0.35446
-8.34547	0.34371
-8.51531	0.41452
-8.13282	0.32927
-7.99073	0.3137
-8.41499	0.44182
-8.19038	0.41612
-8.07164	0.40429
-7.87112	0.37474
-7.92	0.39341
-7.81783	0.40821
-7.70987	0.38305
-7.93285	0.49388
-7.60853	0.43366
-7.29936	0.3694
-7.28512	0.37732
-7.07199	0.32719
-7.14954	0.33953
-7.13133	0.35751
-7.09288	0.36918
-6.70815	0.2684
-6.95289	0.36478
-7.00587	0.38471
-6.9231	0.40719
-6.68943	0.37911
-6.60315	0.37219
-6.40909	0.31203
-7.06134	0.53818
-6.63463	0.43799
-6.66767	0.52085
-6.21564	0.43887
-6.36162	0.46268
-5.99488	0.41529
-6.04376	0.43329
-6.03808	0.44129
-5.82679	0.42279
-5.95434	0.48402
-5.64522	0.40673
-5.66102	0.43243
-5.12479	0.2817
-5.38848	0.37299
-5.2426	0.32075
-5.56961	0.45277
-5.38353	0.43119
-5.16788	0.38745
-5.02754	0.35282
-5.06455	0.38734
-4.93302	0.36069
-4.71812	0.3037
-4.95897	0.38932
-4.70085	0.34254
-4.91254	0.42316
-4.55325	0.35637
-4.50934	0.34974
-4.28342	0.31805
-4.59763	0.4359
-4.48674	0.41917
-4.3411	0.40379
-4.31823	0.45233
-4.09431	0.39812
-4.38416	0.52969
-3.94618	0.41688
-3.56707	0.31028
-3.78059	0.41248
-3.77742	0.42239
-3.39029	0.31834
-3.67375	0.42567
-3.25694	0.31433
-3.6963	0.46085
-3.23201	0.35991
-3.19829	0.382
-3.2006	0.40016
-3.03272	0.37221
-3.10919	0.41144
-3.07653	0.44714
-2.98101	0.42298
-2.83938	0.44193
-2.80711	0.4304
-2.86187	0.47947
-2.76292	0.49537
-2.48064	0.44312
-2.37179	0.41356
-2.52143	0.50094
-2.24582	0.44713
-2.39348	0.49833
-1.90582	0.40266
-2.19752	0.50603
-1.74791	0.40219
-1.71441	0.39993
-1.66782	0.36703
-1.67983	0.39424
-1.92053	0.49647
-1.6318	0.44295
-1.38719	0.38892
-1.44876	0.40973
-1.73945	0.5322
-1.38594	0.45805
-1.09004	0.4117
-1.02236	0.38044
-0.98144	0.38048
-1.13934	0.45397
-0.86091	0.39712
-0.95845	0.46074
-0.80854	0.44182
-0.63367	0.41075
-0.64221	0.43133
-0.45869	0.38536
-0.5667	0.46631
-0.27859	0.40626
-0.54047	0.5248
0	0.41017
-0.75317	0.61125
0.25047	0.35783
0.15973	0.4178
0.27969	0.42231
0.31915	0.43984
0.86616	0.35246
0.22207	0.56136
1.02683	0.37822
0.88828	0.42413
1.33988	0.32511
1.24034	0.44847
1.28742	0.46896
1.26705	0.49683
1.9087	0.3146
1.6227	0.50694
2.06938	0.41092
2.56701	0.32595
2.35264	0.48109
2.26997	0.52308
2.52176	0.50923
2.4153	0.56763
3.23771	0.404
3.02051	0.48522
3.83202	0.34884
4.13615	0.36992
3.90335	0.50762
4.07336	0.4817
4.54939	0.43007
4.80735	0.41916
5.23801	0.44929
5.07504	0.51206
5.26461	0.53729
5.33165	0.53664
5.77863	0.49198
5.66048	0.53719
6.55009	0.42739
6.39128	0.51689
7.16355	0.42842
6.84838	0.54807
7.55895	0.46983
7.13452	0.64358
8.06393	0.42557
7.92158	0.58143
8.28227	0.53346
8.46829	0.54265
9.35293	0.44491
9.05398	0.58115
9.60712	0.50128
9.59026	0.55433
10.1054	0.53887
10.3196	0.54111
10.9664	0.46453
10.8415	0.60816
11.1871	0.56758
12.0228	0.40299
11.6773	0.67118
12.1171	0.53143
12.5241	0.55799
13.1085	0.45254
13.2795	0.55817
13.3797	0.58846
14.7019	0.34261
14.7723	0.47871
15.135	0.51358
15.1604	0.54297
15.7919	0.5306
16.1992	0.49064
16.6489	0.53171
16.7562	0.56073
17.4663	0.51633
18.1282	0.41357
18.5234	0.52508
18.3958	0.59748
18.7182	0.6799
18.7237	0.70106
19.2207	0.67628
19.1944	0.7121
20.0155	0.58422
19.605	0.77823
20.6041	0.57188
20.6244	0.66581
20.8071	0.69713
22.0062	0.47517
21.8329	0.67067
22.1846	0.63982
22.6673	0.60417
23.2337	0.53533
23.5753	0.61477
23.5082	0.66904
23.9172	0.69689
24.6463	0.56298
24.9472	0.63711
25.1094	0.64617
26.0622	0.57763
26.2329	0.62521
26.9124	0.55649
27.3938	0.57057
28.1238	0.53925
28.2958	0.62917
28.9994	0.57621
29.1774	0.64624
29.9915	0.58345
29.7822	0.75996
30.5669	0.67243
30.5348	0.77341
31.4262	0.66515
31.1041	0.84537
31.9548	0.69845
32.1252	0.78435
33.2445	0.59304
33.3517	0.7016
34.0261	0.65758
34.6929	0.57954
35.0117	0.70312
35.6647	0.61188
36.2003	0.65081
36.552	0.72039
37.2464	0.65392
37.8777	0.6475
38.3492	0.70123
38.7347	0.70269
39.2239	0.74877
39.2593	0.80726
40.1032	0.74232
40.8454	0.67002
41.2882	0.71538
41.669	0.73489
42.4152	0.70749
42.6413	0.78507
43.3194	0.7509
43.1107	0.93255
44.2575	0.69696
44.1397	0.85759
44.5024	0.83049
45.193	0.74771
45.4467	0.82439
46.0803	0.79311
46.2843	0.88418
46.7774	0.83709
47.0487	0.90611
48.0224	0.74143
48.6429	0.75882
48.9847	0.80517
49.1926	0.8946
49.6852	0.85585
50.2223	0.86216
50.9858	0.78817
50.9245	0.97164
51.7816	0.8274
52.2565	0.87171
52.6118	0.88614
53.261	0.8629
53.6532	0.87286
54.2553	0.86906
54.4955	0.92372
54.6376	1.02982
54.654	1.07914
55.6677	0.93225
55.5437	1.05511
56.3507	0.95593
56.6518	0.98009
57.017	1.02086
57.4302	0.96875
58.5199	0.86588
58.1964	1.06489
59.4004	0.87133
59.5317	0.95931
60.5166	0.89557
60.4603	1.02143
61.4167	0.94351
61.664	0.98758
62.5937	0.89928
62.9114	0.98247
63.3021	1.00285
64.0549	0.934
64.9463	0.86809
64.7459	1.10813
65.8597	0.8975
65.9496	1.03825
66.253	1.08163
66.9653	0.97513
66.945	1.11895
68.1445	0.90712
67.9336	1.12707
69.0236	0.94524
68.9293	1.16171
69.7362	1.01868
69.8302	1.1529
70.2664	1.12556
70.8539	1.08611
71.0864	1.13497
71.2716	1.21191
71.6237	1.16972
72.4139	1.12152
73.2658	0.99649
73.6732	1.09033
74.2779	1.0526
74.9132	1.0645
75.1191	1.14612
75.9949	1.0619
76.1558	1.1603
76.7785	1.1341
76.9886	1.17502
77.9168	1.08459
78.2499	1.13734
78.862	1.11435
79.822	1.0185
80.3012	1.0803
80.9244	1.04505
81.2937	1.13272
82.2139	1.04695
82.2276	1.20564
83.2666	1.07426
83.3626	1.21914
83.7267	1.22367
84.1822	1.26397
84.6482	1.22272
85.2143	1.25919
85.7489	1.19283
86.3377	1.23255
86.3631	1.32771
87.144	1.27091
87.6343	1.20988
87.9736	1.30913
88.4105	1.22881
88.2583	1.45049
88.7775	1.32301
89.368	1.27142
90.0193	1.2295
90.3714	1.26523
90.7205	1.29051
91.5361	1.26057
92.0866	1.21137
92.3147	1.3507
92.5092	1.39159
93.3192	1.30144
93.5586	1.33407
93.8381	1.40118
95.2302	1.18148
94.921	1.41551
96.0559	1.22926
96.2667	1.31097
96.8962	1.30723
96.8665	1.46859
97.762	1.30662
98.5309	1.28906
99.1455	1.25963
99.4911	1.34567
99.9996	1.35451
99.8057	1.56323
100.857	1.31928
101.516	1.34489
102.171	1.29681
102.366	1.44453
103.163	1.32697
103.858	1.3359
104.11	1.41649
104.371	1.47598
104.96	1.41107
105.794	1.37486
106.148	1.38629
106.748	1.41951
106.966	1.46675
107.352	1.52222
107.995	1.43335
108.642	1.44636
109.343	1.41875
109.773	1.47609
110.112	1.48286
111.05	1.39612
111.521	1.39169
112.05	1.37804
112.768	1.37149
112.923	1.50217
114.059	1.33388
114.426	1.45644
114.998	1.41564
116.02	1.36595
116.767	1.35993
117.569	1.32801
117.94	1.44048
118.633	1.42352
119.179	1.45179
120.006	1.43968
120.782	1.37719
121.07	1.52059
121.672	1.50806
121.867	1.60852
122.812	1.46732
122.954	1.61904
123.396	1.57627
124.413	1.49496
124.695	1.57107
125.529	1.51995
125.862	1.57869
126.499	1.59606
127.079	1.53428
127.77	1.54083
128.103	1.60847
128.544	1.61985
129.45	1.54837
130.275	1.51032
130.935	1.50126
131.139	1.64718
131.776	1.60367
132.043	1.69974
132.925	1.58777
133.195	1.69898
133.771	1.61444
134.467	1.57251
134.656	1.68006
135.03	1.72483
136.04	1.57194
135.951	1.78289
137.006	1.60243
137.688	1.62697
138.186	1.67235
138.452	1.73726
139.157	1.66243
139.834	1.67737
140.266	1.70372
140.933	1.69635
141.642	1.67593
141.779	1.78091
143.121	1.57082
143.2	1.78799
143.882	1.69117
144.681	1.67
145.2	1.69224
145.531	1.7974
146.356	1.66714
146.82	1.75889
147.086	1.81665
147.675	1.79329
147.829	1.89504
149.094	1.6888
149.918	1.6619
149.719	1.88228
150.682	1.7576
151.048	1.83542
151.737	1.75646
152.377	1.79386
152.891	1.78859
153.425	1.8297
154.122	1.76729
155.104	1.73338
156.095	1.65883
156.261	1.82674
156.883	1.76273
157.184	1.85141
158.079	1.74828
157.705	2.00721
158.693	1.85274
159.029	1.93763
159.988	1.79889
159.896	2.00893
161.144	1.78057
161.142	1.99691
161.762	1.9077
162.415	1.91564
163.054	1.8611
163.367	1.9695
164.212	1.87483
164.856	1.90924
165.392	1.8712
165.932	1.93828
167.096	1.8058
167.46	1.91736
168.411	1.84228
168.785	1.90097
169.677	1.84796
170.022	1.93742
170.835	1.89166
170.661	2.09929
172.181	1.79132
172.254	2.0061
173.495	1.84893
173.424	2.05485
174.959	1.77214
175.698	1.83872
176.23	1.87493
176.9	1.9284
177.605	1.92797
178.198	1.96647
179.55	1.75146
179.691	2.01559
180.557	1.8761
181.28	1.85242
182.561	1.75524
182.318	2.05975
182.903	2.00419
183.672	2.00262
184.451	1.92025
185.004	2.048
186.318	1.82959
186.937	1.94567
187.385	2.00471
188.62	1.92402
189.17	1.94962
189.641	2.05726
190.776	1.94617
191.357	1.98774
192.567	1.89506
192.353	2.1516
193.562	1.96168
194.361	1.99633
195.326	1.92935
196.115	1.97103
197.195	1.89187
197.018	2.17752
198.36	1.9732
199.844	1.84896
200.687	1.87899
201.319	2.01075
201.882	2.05385
203.145	1.95686
204.166	1.88124
204.587	2.02577
205.457	1.93253
206.174	2.02628
206.889	1.99143
208.014	1.98699
208.632	2.0387
209.71	1.99454
210.608	1.96498
211.341	2.02719
212.45	1.99609
213.853	1.9046
214.678	1.99704
215.494	2.00752
217.049	1.89901
217.663	2.01693
218.94	1.95301
219.518	2.06494
221.367	1.83486
222.324	1.89093
223.533	1.85457
224.849	1.87476
226.294	1.77638
227.437	1.87225
229.368	1.6522
229.755	1.90227
231.321	1.78331
232.152	1.89203
234.146	1.69066
234.798	1.92746
236.375	1.79344
237.822	1.82545
239.656	1.67078
240.812	1.83082
242.663	1.68266
243.784	1.81944
245.368	1.75124
246.67	1.81794
248.509	1.69275
249.722	1.81569
250.827	1.87419
252.863	1.70782
254.6	1.62864
255.475	1.80128
256.494	1.8847
258.946	1.65935
260.639	1.64963
261.539	1.83779
263.791	1.67405
264.906	1.84014
267.006	1.67281
268.782	1.69778
270.032	1.80422
271.58	1.79542
273.79	1.67825
274.991	1.7954
277.654	1.53977
278.652	1.75967
280.343	1.67828
282.391	1.63692
284.401	1.5963
285.789	1.72776
288.309	1.5493
289.619	1.72357
291.522	1.6885
292.83	1.82041
295.25	1.65368
296.811	1.7582
298.339	1.77696
300.385	1.7512
302.518	1.65193
303.73	1.78296
305.712	1.66152
306.99	1.81997
309.58	1.61459
311.303	1.72329
313.373	1.68761
315.291	1.71504
318.006	1.52726
319.668	1.68343
322.004	1.63459
323.919	1.67178
327.148	1.43789
328.977	1.55536
330.721	1.58675
332.598	1.64564
334.872	1.61643
335.978	1.86365
339.134	1.54206
340.601	1.78378
343.28	1.559
345.794	1.58921
347.7	1.64395
349.673	1.72327
351.903	1.69574
354.341	1.63009
356.241	1.63282
357.627	1.81749
360.839	1.53291
363.085	1.6391
365.141	1.65941
367.733	1.60849
370.172	1.57064
372.658	1.62651
375.243	1.5145
377.313	1.70508
379.93	1.58263
381.938	1.63635
384.382	1.56361
386.535	1.7094
389.035	1.60664
391.197	1.69413
393.917	1.60877
395.356	1.86822
397.888	1.74575
400.615	1.71933
402.751	1.71381
405.248	1.71585
407.455	1.70209
409.279	1.77687
412.169	1.65155
413.534	1.92079
416.51	1.72776
419.108	1.74835
421.27	1.80569
423.64	1.78832
426.557	1.68457
428.812	1.79472
431.13	1.76556
433.592	1.75223
436.028	1.68734
438.398	1.75645
441.267	1.6695
443.431	1.79468
446.575	1.64948
449.047	1.73097
452.13	1.58755
454.574	1.72419
456.626	1.8261
459.874	1.69235
462.686	1.72791
465.518	1.703
468.317	1.67334
470.499	1.80608
473.892	1.65665
475.823	1.89063
479.531	1.57732
482.811	1.58258
485.634	1.5773
488.441	1.59525
490.922	1.65376
493.937	1.60002
497.049	1.58465
500.561	1.54836
504.18	1.42123
507.262	1.52311
510.326	1.52888
512.776	1.71751
516.293	1.51379
518.005	1.78347
522.175	1.49248
525.401	1.62715
528.524	1.61471
530.932	1.79794
534.551	1.6336
537.067	1.77559
540.762	1.60413
543.506	1.6853
546.162	1.73791
548.96	1.80019
552.116	1.74581
554.88	1.83007
557.763	1.81505
561.357	1.67583
564.493	1.73211
567.037	1.89148
570.72	1.6657
573.294	1.77959
576.747	1.71879
579.676	1.81246
582.715	1.82366
585.401	1.88572
589.135	1.72611
592.12	1.81931
595.559	1.75683
598.857	1.75279
601.454	1.83205
606.097	1.44771
610.882	1.34894
613.818	1.54609
618.238	1.45403
621.538	1.57666
626.38	1.38079
629.435	1.60697
633.517	1.44264
636.282	1.73101
640.319	1.60601
643.288	1.81152
646.98	1.69926
650.863	1.74071
653.407	1.93124
657.037	1.79703
659.986	1.87689
662.858	1.95157
666.398	1.92867
668.222	2.17988
672.371	1.92017
674.813	2.12365
678.154	2.03299
680.79	2.19841
683.785	2.17857
685.848	2.28559
688.196	2.29409
690.49	2.37081
693.816	2.24935
695.605	2.51946
698.488	2.34693
700.794	2.43086
703.97	2.34907
705.429	2.63155
707.954	2.49167
709.745	2.66557
712.597	2.46176
714.768	2.52238
716.593	2.59227
718.868	2.58472
722.064	2.42989
723.502	2.66562
727.984	2.22449
729.726	2.57309
733.07	2.32557
736.565	2.29425
739.06	2.35315
741.924	2.40001
743.932	2.49381
745.581	2.64712
748.783	2.42691
751.208	2.52475
754.37	2.43092
757.121	2.49677
760.386	2.3781
762.489	2.55356
766.083	2.31324
769.041	2.43383
771.807	2.46095
774.276	2.4784
777.093	2.44192
779.395	2.55323
782.398	2.52298
783.968	2.79508
787.181	2.5711
790.471	2.49723
792.437	2.69116
794.553	2.75749
797.426	2.64703
798.963	2.87776
802.197	2.7021
803.681	2.87265
805.838	2.80739
808.124	2.83385
810.372	2.86151
811.837	3.0052
814.677	2.82476
816.228	3.03948
818.589	2.89665
820.657	3.03452
822.875	2.9079
824.731	3.02374
826.76	3.0063
828.393	3.11065
830.541	3.08584
832.756	3.07918
834.305	3.15225
835.729	3.16974
837.759	3.10168
839.113	3.24037
841.252	3.14826
842.149	3.32403
844.517	3.1398
846.043	3.28594
848.47	3.1155
850.063	3.19775
851.245	3.29094
852.555	3.31952
855.05	3.22032
855.629	3.42001
858.146	3.2467
859.453	3.37766
861.629	3.21312
863.767	3.187
865.348	3.18188
865.85	3.42445
868.953	3.10909
869.249	3.46811
872.224	3.15922
873.274	3.399
875.554	3.21549
876.785	3.42073
878.721	3.31095
879.692	3.50078
882.381	3.21228
884.333	3.29368
885.825	3.3634
886.732	3.53184
889.053	3.35204
890.193	3.45456
892.222	3.39037
893.385	3.53464
895.262	3.42208
896.09	3.55811
898.283	3.34907
899.648	3.47843
900.947	3.50099
902.719	3.4854
904.519	3.45842
904.74	3.73878
907.541	3.39213
908.799	3.57577
910.583	3.47326
911.952	3.55531
914.214	3.42644
915.851	3.46797
917.026	3.59361
918.532	3.57442
920.696	3.4543
921.415	3.67778
923.542	3.512
924.837	3.65921
926.472	3.62356
927.348	3.70486
928.746	3.65134
929.725	3.74534
931.9	3.57788
932.355	3.80513
934.093	3.69029
936.421	3.58511
937.084	3.76871
938.036	3.83703
940.216	3.66905
940.836	3.83151
942.981	3.62954
943.757	3.81113
944.718	3.81576
946.173	3.78868
948.693	3.58501
949.434	3.8138
950.413	3.83045
951.978	3.76819
953.569	3.76324
954.782	3.81764
956.091	3.84248
956.406	4.01092
958.644	3.76301
958.48	4.04913
960.677	3.72004
960.987	3.9611
962.861	3.81862
963.563	3.91902
965.884	3.70025
966.424	3.9512
968.087	3.8313
968.07	4.10377
969.761	3.9293
970.803	4.00546
971.985	3.94883
972.824	4.07061
974.286	3.96387
974.971	4.08796
976.645	3.89696
977.499	4.04232
978.786	3.97385
979.7	4.04386
980.944	4.01966
982.051	4.04292
983.179	4.01993
984.352	4.03085
985.8	4.01156
986.068	4.17876
987.632	4.06804
988.552	4.15746
989.755	4.07856
990.058	4.26695
991.157	4.11378
991.513	4.19654
992.028	4.21617
992.787	4.19817
994.578	4.04
994.757	4.24505
996.12	4.10071
996.894	4.19956
999.154	3.93576
1002.05	3.74188
1003.54	3.8645
1004.19	4.06391
1007.06	3.77394
1008.74	3.85885
1010.99	3.78462
1012.55	3.89087
1014.38	3.88638
1016.44	3.86001
1018.18	3.89463
1018.66	4.14053
1021.34	3.84421
1022.71	4.0016
1024.8	3.84708
1026.21	3.93088
1027.85	3.91314
1028.74	4.0736
1031.19	3.90127
1032.37	4.07299
1033.85	4.06183
1035.88	3.99151
1038.18	3.96222
1039.28	4.1161
1041.56	3.96334
1042.25	4.15252
1045.28	3.92338
1046.23	4.12982
1047.63	4.0902
1049.56	4.07721
1052.14	3.90863
1052.39	4.20782
1054.35	4.08573
1055.61	4.22293
1057.59	4.03907
1058.56	4.1794
1060.16	4.11919
1061.49	4.18642
1063.21	4.15116
1063.53	4.36366
1065.93	4.08871
1069.69	3.80841
1072.53	3.76682
1073.63	4.02781
1076.2	3.91449
1077.87	4.04121
1079.77	4.0454
1082.16	3.98719
1084.96	3.8777
1086.13	4.12399
1088.37	4.06088
1090.43	4.0904
1092.79	3.95852
1093.9	4.11639
1096.53	3.98722
1096.88	4.32481
1098.87	4.18033
1101.34	4.07977
1103.79	4.07774
1104.72	4.25564
1106.77	4.18726
1107.21	4.44027
1109.54	4.19145
1110.35	4.40352
1112.58	4.22888
1113.86	4.36072
1116.15	4.21265
1117.2	4.36142
1119.3	4.24437
1120.27	4.43558
1122.04	4.35142
1123.6	4.34222
1125.23	4.3045
1125.88	4.40265
1128.2	4.25562
1128.71	4.5173
1130.77	4.33545
1131.73	4.45563
1133.41	4.39667
1134.81	4.4617
1136.54	4.3761
1136.65	4.64384
1138.46	4.50837
1138.97	4.66045
1141.39	4.4259
1142.83	4.46853
1144.08	4.51792
1145.57	4.48637
1147.05	4.50839
1148.01	4.55878
1150.08	4.43212
1150.97	4.58623
1153.37	4.38424
1154.42	4.56192
1156.64	4.41228
1157.57	4.57314
1159.74	4.33854
1160.74	4.50579
1162.55	4.39134
1163.44	4.58823
1165.63	4.44569
1166.48	4.60763
1168.58	4.45421
1169.76	4.60737
1171.67	4.4824
1173.59	4.50733
1175.51	4.46349
1176.16	4.64996
1179	4.37887
1180.17	4.58645
1181.75	4.52837
1182.98	4.63399
1185.83	4.39152
1187.36	4.52796
1189.91	4.38546
1191.89	4.49189
1194.64	4.29422
1195.89	4.41915
1197.41	4.47686
1199.43	4.48847
1202.03	4.39782
1203.15	4.53368
1205.19	4.52293
1207.27	4.54093
1210.04	4.39283
1212.11	4.44614
1214.1	4.48535
1215.23	4.62746
1218.43	4.39914
1220.17	4.51187
1223.09	4.33996
1224.22	4.62704
1226.31	4.55606
1228.82	4.49538
1230.82	4.42875
1231.54	4.66012
1233.81	4.55476
1235.4	4.67763
1237.46	4.60111
1239.41	4.60142
1242.28	4.49594
1244.05	4.6268
1246.87	4.50877
1248.53	4.62286
1250.93	4.54474
1253.36	4.5283
1255.61	4.54033
1257.17	4.66646
1259.43	4.61222
1261.26	4.68573
1263.76	4.56159
1265.05	4.6526
1266.91	4.64875
1268.28	4.74136
1270.44	4.66101
1272.32	4.73752
1273.65	4.78644
1274.84	4.86363
1278.23	4.61987
1279.32	4.84635
1281.86	4.66573
1283.19	4.79065
1285.57	4.67961
1287.86	4.70967
1289.38	4.77866
1291.61	4.70867
1294.38	4.66322
1296.02	4.76116
1298.66	4.73365
1299.49	4.91413
1301.72	4.72632
1302.86	4.86376
1304.81	4.80499
1305.77	4.9917
1307.75	4.86999
1309.11	4.97155
1311.24	4.90089
1312.26	5.00691
1313.75	4.97039
1315.11	5.02179
1317.33	4.88518
1318.04	5.05141
1319.86	5.01416
1320.94	5.12191
1322.54	4.99647
1323.62	5.11814
1324.98	5.09493
1326.1	5.12929
1328.23	5.00091
1328.36	5.26021
1329.54	5.2119
1330.78	5.16455
1332.85	5.07404
1333.56	5.21066
1334.29	5.26726
1335.07	5.2703
1336.65	5.11246
1336.49	5.31428
1337.5	5.30797
1338.13	5.29945
1339.54	5.22863
1339.77	5.4096
1340.36	5.401
1340.32	5.49248
1342.58	5.23396
1342.97	5.34994
1344.02	5.31785
1344.6	5.45718
1345.83	5.33554
1345.68	5.51966
1346.58	5.38144
1347.62	5.42656
1348.29	5.40271
1348.9	5.44783
1350.39	5.332
1350.33	5.53099
1350.5	5.55949
1350.3	5.6368
1352.34	5.36249
1352.32	5.559
1352.85	5.47654
1353.42	5.53383
1354.39	5.49529
1354.46	5.55606
1356.09	5.39897
1356.01	5.59553
1357.39	5.4039
1357.64	5.56195
1358.25	5.54796
1358.34	5.58728
1359.85	5.47744
1359.62	5.63666
1360.63	5.51252
1361.73	5.52754
1362.74	5.47048
1362.91	5.59215
1363.9	5.5292
1363.95	5.57497
1365.54	5.5052
1365.9	5.59242
1367.19	5.53768
1367.68	5.61062
1369.33	5.44095
1368.92	5.67862
1370.23	5.53936
1371.34	5.52884
1371.56	5.5907
1372.62	5.51782
1373.38	5.52997
1373.84	5.62149
1374.47	5.5988
1374.38	5.73564
1375.05	5.70718
1375.62	5.67055
1376.68	5.61914
1376.94	5.72161
1377.69	5.66368
1378.21	5.67153
1379.11	5.64795
1379.43	5.7292
1380.98	5.61332
1381.04	5.74463
1381.79	5.68314
1381.78	5.77284
1383.1	5.69769
1383.12	5.80384
1384.1	5.67065
1383.61	5.86927
1384.55	5.75474
1384.78	5.87145
1386.29	5.68146
1386.15	5.85523
1386.67	5.79959
1387.67	5.75176
1388.22	5.78174
1387.81	5.94814
1389.11	5.74934
1388.87	5.91892
1389.33	5.86195
1389.59	5.86961
1390.21	5.85614
1390.49	5.88973
1390.89	5.88525
1391.03	5.8754
1392.45	5.76158
1392.1	5.97505
1392.84	5.82668
1392.83	5.99256
1393.06	5.94455
1393.63	5.93769
1394.55	5.9232
1394.39	5.9635
1395.23	5.89756
1394.86	6.00902
1395.6	5.93464
1395.96	5.98011
1396.55	5.92122
1396.59	5.97967
1397.76	5.86192
1397.31	6.0896
1397.65	6.0406
1397.11	6.14233
1398	5.98654
1398.21	6.01281
1399.04	5.92016
1398.55	6.13687
1398.86	6.0821
1399.32	6.07085
1400.63	5.92606
1399.65	6.15083
1399.98	6.08936
1400.55	6.05634
1400.99	6.07332
1401.05	6.11284
1402.19	5.9905
1402.25	6.05785
1402.29	6.09351
1402.2	6.14778
1402.84	6.06613
1403.7	6.04676
1404.61	6.00101
1404.16	6.14854
1404.65	6.10312
1405.02	6.11763
1406.02	6.04493
1405.78	6.10468
1406.72	6.07071
1406.63	6.18809
1406.65	6.17517
1407.26	6.06419
1407.5	6.14961
1407.45	6.16843
1408.52	6.07623
1407.62	6.28195
1409.13	5.99993
1408.82	6.13832
1409.59	6.10904
1409.85	6.12637
1410.81	6.08
1410.59	6.21023
1411.85	6.04913
1412.25	6.19104
1413.22	6.02193
1413.73	6.14267
1415.54	5.94712
1415.73	6.1145
1416.41	6.1226
1417.06	6.09646
1418.03	6.11285
1418.71	6.11455
1419.48	6.14735
1419.96	6.11376
1421.55	6.07424
1420.99	6.28329
1421.97	6.15054
1422.57	6.20738
1423.83	6.11958
1424.52	6.18926
1424.78	6.2408
1424.92	6.23883
1426.36	6.15896
1425.84	6.32718
1426.62	6.23635
1427.12	6.24461
1427.85	6.23669
1428.28	6.28981
1429.44	6.16417
1429.46	6.31797
1431.31	6.13774
1431.37	6.32795
1431.34	6.34605
1432.2	6.24993
1432.95	6.27805
1432.18	6.46148
1433.17	6.29992
1433.18	6.43817
1434.39	6.25992
1435.15	6.28905
1435.51	6.31618
1435.28	6.43884
1435.77	6.3818
1436.33	6.38559
1437.47	6.28111
1437.58	6.35751
1438.61	6.29188
1438.69	6.4258
1439.37	6.40912
1438.77	6.50106
1440.07	6.34943
1441.01	6.33153
1441.63	6.39504
1442.05	6.38714
1443.18	6.35233
1442.83	6.51129
1443.82	6.35809
1444.2	6.40467
1444.82	6.4022
1444.99	6.41818
1445.71	6.41795
1444.69	6.61109
1446.32	6.32191
1446.75	6.45113
1447.02	6.46148
1446.67	6.57682
1447.61	6.47629
1447.74	6.53585
1448.58	6.45963
1448.93	6.48964
1450.33	6.39962
1450.37	6.52236
1451.42	6.42511
1452.1	6.47425
1453.26	6.38822
1453.2	6.49762
1453.62	6.53842
1454.25	6.51116
1454.64	6.55569
1455.08	6.53534
1455.99	6.48536
1456.29	6.54296
1457.13	6.50678
1457.38	6.56591
1458.1	6.57576
1458.1	6.63652
1459.12	6.51265
1459.2	6.62012
1459.72	6.63233
1459.99	6.6098
1460.86	6.58045
1460.21	6.78483
1460.99	6.64496
1461.06	6.67323
1461.36	6.68771
1462.03	6.6056
1462.28	6.6763
1461.76	6.78604
1463.04	6.59571
1463.27	6.65759
1463.59	6.68778
1463.62	6.72932
1464.08	6.71392
1464.36	6.68621
1465.17	6.66481
1465.09	6.77181
1465.82	6.67225
1466.81	6.65936
1467.65	6.63794
1466.74	6.8448
1467.43	6.73078
1467.76	6.72989
1468.27	6.74046
1468.51	6.73509
1469.35	6.68496
1469.7	6.76818
1470.86	6.66186
1471.02	6.71917
1471.47	6.74959
1471.85	6.76962
1472.59	6.68448
1473.46	6.69288
1474.95	6.62373
1475.36	6.67786
1476.74	6.64027
1477.36	6.67234
1478.98	6.58233
1479.27	6.72272
1480.38	6.6526
1480.86	6.71799
1481.61	6.75701
1482.11	6.75546
1483.21	6.66331
1483.48	6.73815
1483.8	6.82002
1484.74	6.71261
1486.4	6.66309
1486.4	6.80176
1487.5	6.73196
1488.26	6.75495
1489.05	6.76167
1489.93	6.76319
1490.92	6.72563
1491.58	6.75085
1492.99	6.70484
1492.88	6.86472
1493.55	6.86271
1493.88	6.87948
1495.27	6.78955
1496.08	6.79454
1496.48	6.88067
1496.75	6.92615
1497.61	6.89229
1498.31	6.87379
1498.24	7.0051
1497.86	7.03915
1499.81	6.81123
1499.64	6.97107
1499.63	7.00263
1499.78	7.05989
1500.29	7.00497
1499.89	7.07186
1500.88	6.96459
1501.41	7.01342
1501.62	7.04132
1501.69	7.04315
1502.99	6.93775
1503.27	6.95066
1504.31	6.93868
1504.43	7.00635
1505.33	6.95577
[truncated: 3,984 more rows]

## Sheet: KO2
Displacement [nm]	Load [microN]
-0.16984	0.45782
-0.65582	0.65088
-0.21018	0.4701
-0.28303	0.49619
-0.33325	0.52081
-0.47442	0.57193
-0.22647	0.46849
0.06544	0.34513
-0.33102	0.4981
-0.72516	0.65936
-0.31363	0.48698
-0.50353	0.56349
-0.44564	0.53416
-0.59681	0.58532
-0.5813	0.58163
-0.08292	0.36317
-0.55993	0.55685
-0.1872	0.38974
-0.32546	0.43623
-0.86552	0.6576
-0.5127	0.49238
-0.88911	0.64272
-0.59497	0.51605
-0.7366	0.56049
-0.67042	0.53048
-0.70944	0.53104
-0.39066	0.39276
-0.81477	0.55728
-0.52153	0.42039
-1.00018	0.60284
-0.77026	0.49832
-0.8488	0.51892
-0.87854	0.51911
-0.94262	0.53553
-0.81882	0.46845
-0.91041	0.4906
-0.84863	0.4546
-1.30842	0.63028
-0.67623	0.35732
-0.79521	0.38169
-1.33007	0.59816
-1.12248	0.49265
-1.42138	0.60607
-0.88938	0.36135
-1.73984	0.70703
-1.26179	0.49386
-1.64718	0.64318
-1.17836	0.43534
-1.38081	0.49554
-1.28251	0.44259
-1.23935	0.40422
-1.54767	0.52468
-1.37987	0.43251
-1.70317	0.55265
-1.37337	0.39911
-2.02798	0.65962
-1.61421	0.47601
-1.85243	0.55002
-1.73075	0.49298
-1.68856	0.45252
-1.91644	0.52756
-1.86658	0.49078
-1.90486	0.48502
-2.03478	0.51851
-1.56975	0.30619
-2.12853	0.52021
-2.02976	0.44888
-2.07863	0.45451
-1.95141	0.38416
-2.20814	0.4653
-2.40059	0.53423
-2.16911	0.41235
-2.63598	0.59178
-2.48575	0.51013
-2.47394	0.47444
-2.27945	0.38283
-2.65559	0.50805
-2.77812	0.54624
-2.38531	0.35863
-2.49133	0.38449
-2.47931	0.36274
-2.81847	0.47297
-2.90225	0.49186
-2.93547	0.49232
-2.76954	0.39536
-2.96239	0.46929
-2.98341	0.4511
-2.96368	0.42636
-2.88187	0.37115
-3.06385	0.41966
-2.83336	0.29624
-3.64248	0.61962
-3.2566	0.43763
-3.35895	0.4592
-3.62827	0.55616
-3.34971	0.4188
-3.60617	0.50957
-3.5683	0.46759
-3.91053	0.59466
-3.774	0.51923
-3.64608	0.4415
-3.58484	0.39271
-3.81967	0.47586
-3.87662	0.48108
-3.8084	0.42627
-3.93228	0.47163
-4.18936	0.55202
-4.01321	0.4594
-3.98878	0.4265
-4.19117	0.49649
-4.41269	0.56685
-4.2769	0.4843
-4.0943	0.38501
-4.25933	0.43877
-4.63529	0.56915
-4.43989	0.46688
-4.54375	0.49258
-4.26338	0.35837
-4.30389	0.35779
-4.63091	0.47184
-4.81672	0.53162
-4.32966	0.30889
-4.81474	0.48615
-4.50273	0.34051
-4.91768	0.48683
-4.95824	0.48328
-4.63961	0.32748
-5.14556	0.51441
-4.82243	0.3623
-5.00436	0.41233
-5.08524	0.4201
-5.33427	0.5032
-5.33362	0.48639
-5.19364	0.40659
-5.4424	0.49084
-5.28665	0.39665
-5.44401	0.44483
-5.2768	0.35974
-5.46021	0.40687
-5.56588	0.43378
-5.4815	0.37107
-5.69497	0.43905
-5.70584	0.42778
-5.62634	0.36307
-5.91505	0.4691
-5.65115	0.33166
-6.35766	0.60905
-5.78005	0.34414
-6.00257	0.41751
-5.52543	0.19425
-6.10372	0.41227
-6.27251	0.46831
-5.98645	0.32369
-6.49805	0.5148
-6.18937	0.36485
-6.40862	0.441
-6.49207	0.45606
-6.41316	0.39724
-6.51113	0.42878
-6.80389	0.52108
-6.77262	0.48512
-6.86877	0.51479
-6.67367	0.40997
-6.66175	0.3774
-6.8601	0.43926
-7.31173	0.62077
-6.86878	0.41186
-7.1884	0.52592
-6.60253	0.2559
-7.35692	0.55632
-7.16435	0.45071
-7.00846	0.36007
-7.63766	0.61354
-6.82285	0.24151
-7.66435	0.57823
-7.15894	0.3424
-7.52751	0.4802
-7.08336	0.27131
-7.31034	0.35195
-7.53955	0.43117
-7.32251	0.30826
-7.75056	0.48157
-7.51038	0.35414
-7.68662	0.41023
-7.89616	0.47898
-7.47277	0.27784
-8.08524	0.5157
-7.47492	0.24086
-8.13005	0.49421
-8.04205	0.43568
-7.90951	0.35427
-8.05968	0.39381
-7.97906	0.32721
-8.5228	0.54221
-8.14184	0.36094
-8.35747	0.43476
-8.23131	0.36062
-8.32046	0.36779
-8.40572	0.38117
-8.30372	0.32189
-8.84897	0.52482
-8.08858	0.17878
-9.23206	0.63946
-8.43994	0.29077
-8.90849	0.45203
-8.69345	0.35241
-8.80611	0.3705
-9.31864	0.56818
-8.67682	0.27481
-8.89617	0.34714
-8.87424	0.31368
-9.22972	0.44271
-9.40025	0.49562
-8.8545	0.24414
-9.47427	0.48417
-8.92283	0.23
-9.64347	0.49834
-9.1255	0.27169
-9.82926	0.53514
-9.70194	0.47836
-9.39696	0.31792
-9.93206	0.52447
-9.50987	0.32407
-9.91122	0.46975
-9.32668	0.20426
-10.1661	0.54133
-9.60321	0.2789
-9.89463	0.37947
-9.96096	0.37947
-9.89168	0.33149
-10.2147	0.445
-10.2491	0.43839
-10.1015	0.34879
-10.3183	0.42998
-10.4001	0.4381
-10.4057	0.41751
-10.296	0.34337
-10.4709	0.41595
-10.4471	0.36729
-10.5395	0.39913
-10.4776	0.34159
-10.3799	0.28548
-10.7829	0.43436
-10.5087	0.296
-10.8184	0.39877
-10.234	0.13418
-10.7543	0.33314
-10.7224	0.29207
-10.5445	0.19129
-10.7671	0.26181
-11.1646	0.40104
-10.8	0.23188
-11.3097	0.41134
-10.866	0.20959
-11.366	0.3875
-11.5541	0.45401
-11.3167	0.32695
-11.8447	0.53005
-11.3663	0.30775
-11.8088	0.47681
-11.6462	0.38938
-11.5171	0.30902
-12.111	0.5424
-11.573	0.30076
-12.2492	0.56294
-11.8641	0.38121
-12.093	0.45395
-11.9361	0.36967
-12.2632	0.48871
-12.0624	0.38138
-12.1377	0.38721
-11.9299	0.28571
-12.1657	0.3647
-12.0117	0.27872
-12.3576	0.40094
-12.1085	0.28324
-12.4192	0.38387
-12.0263	0.20275
-12.5905	0.41339
-12.3004	0.27448
-12.9772	0.53496
-12.2599	0.2159
-12.6879	0.3667
-12.5754	0.30095
-12.7581	0.34801
-12.5805	0.26109
-12.8629	0.35372
-12.7909	0.30712
-13.1359	0.42752
-12.9274	0.31311
-12.7366	0.21164
-13.206	0.39317
-13.2264	0.36644
-12.9622	0.23858
-13.4967	0.44446
-12.6112	0.04386
-13.406	0.35968
-13.1497	0.24054
-13.4361	0.32865
-13.5515	0.37155
-13.4707	0.3106
-13.752	0.41981
-13.3539	0.21961
-13.5977	0.30953
-13.5872	0.28308
-13.6087	0.27595
-13.8901	0.37251
-13.6468	0.24634
-14.2383	0.47687
-13.8482	0.29229
-14.1181	0.38347
-14.0351	0.3298
-14.0799	0.32265
-14.3889	0.43754
-14.2377	0.34557
-14.212	0.31253
-14.2304	0.29581
-14.2565	0.29226
-14.4266	0.33184
-14.5364	0.35125
-14.7308	0.42158
-14.2953	0.21867
-14.7696	0.38999
-14.2645	0.15198
-15.118	0.49535
-14.4558	0.19529
-14.9999	0.3945
-14.9296	0.35333
-14.9257	0.32282
-15.2686	0.4496
-14.6344	0.15527
-15.076	0.32321
-15.1177	0.31668
-14.9606	0.22888
-15.1619	0.28921
-15.1806	0.27531
-15.5531	0.40761
-15.3993	0.32747
-15.4029	0.30291
-15.0932	0.15592
-15.5783	0.32966
-15.6244	0.33276
-15.5011	0.26025
-15.4241	0.20313
-15.6122	0.261
-15.6534	0.25614
-15.8413	0.30685
-15.5919	0.18941
-15.8637	0.27021
-16.0741	0.33968
-15.9482	0.26864
-15.9714	0.24867
-16.0202	0.24901
-16.0482	0.24371
-16.3884	0.34726
-15.9408	0.15403
-16.4665	0.34094
-16.4679	0.3382
-16.5113	0.32832
-16.7831	0.4209
-16.0848	0.10147
-16.7924	0.39067
-16.544	0.2572
-16.5249	0.22464
-16.5792	0.23064
-16.5084	0.17377
-17.0668	0.39683
-16.8994	0.30324
-17.1755	0.39967
-16.9102	0.26336
-17.1364	0.33105
-16.944	0.24207
-17.218	0.3293
-17.0834	0.248
-17.583	0.43687
-17.1449	0.23629
-17.5556	0.38827
-17.0526	0.15646
-17.5677	0.34355
-17.2653	0.19967
-17.7444	0.37812
-17.5412	0.27303
-17.9402	0.41576
-17.5942	0.26393
-17.7718	0.30089
-17.4473	0.14522
-17.6569	0.2055
-17.8404	0.27026
-17.8445	0.23314
-17.7492	0.18707
-17.8235	0.18639
-17.9986	0.23879
-18.4316	0.40317
-17.6147	0.03522
-18.3475	0.31375
-18.0598	0.18096
-18.1507	0.18257
-18.3146	0.24445
-18.0923	0.12354
-18.417	0.23178
-18.5561	0.25859
-18.8068	0.33595
-18.6766	0.24868
-18.8658	0.29366
-18.7116	0.19829
-18.7003	0.17023
-18.9038	0.23617
-19.0281	0.26845
-19.1063	0.28789
-19.1009	0.27501
-19.0321	0.23699
-19.1953	0.30026
-19.0087	0.21171
-18.8686	0.1448
-18.9583	0.17256
-18.8326	0.12199
-18.9288	0.16191
-19.3138	0.31721
-19.3135	0.33392
-19.0727	0.23136
-18.967	0.19996
-19.0546	0.24451
-18.8611	0.16824
-18.9701	0.22568
-19.0647	0.27938
-18.7277	0.14588
-18.9951	0.27491
-18.6741	0.15251
-19.0542	0.32889
-19.0443	0.34936
-18.6436	0.19694
-18.6553	0.22098
-18.8381	0.32281
-18.7265	0.29481
-18.7407	0.32698
-18.7326	0.34759
-18.7	0.35569
-18.5003	0.30141
-18.1269	0.16937
-18.1574	0.20311
-18.7746	0.48881
-18.7272	0.50418
-18.4702	0.42933
-18.5304	0.49091
-18.3537	0.44394
-18.1886	0.4097
-18.0781	0.39256
-18.0966	0.43727
-17.7693	0.33266
-17.8427	0.39196
-17.6763	0.35244
-17.6672	0.38091
-17.5333	0.34864
-17.4191	0.33325
-17.5466	0.42384
-17.2219	0.31198
-17.1977	0.32818
-17.3564	0.42567
-17.3125	0.44264
-17.2034	0.43077
-16.7394	0.26865
-16.8891	0.35812
-17.0818	0.47073
-16.9579	0.45537
-17.1221	0.55714
-16.8265	0.46874
-16.7258	0.45819
-16.6451	0.46393
-16.5764	0.4677
-16.3281	0.39721
-16.3	0.41364
-16.1662	0.39246
-16.0598	0.38231
-16.0282	0.39248
-15.9	0.37055
-15.7882	0.3527
-15.6682	0.33492
-15.6098	0.3345
-15.5892	0.35882
-15.4497	0.32926
-15.5719	0.40656
-15.4444	0.3821
-15.3736	0.38934
-15.2133	0.34878
-15.1629	0.36105
-15.4071	0.49298
-15.0079	0.36318
-15.1353	0.44605
-14.9178	0.38866
-15.039	0.4726
-14.8318	0.41794
-14.7348	0.41305
-14.6856	0.42596
-14.7265	0.47754
-14.6387	0.4753
-14.5991	0.50193
-14.1791	0.35647
-14.286	0.4327
-14.1535	0.40798
-13.7517	0.27129
-13.9004	0.35646
-13.7242	0.30569
-13.7215	0.33052
-13.7183	0.3508
-13.6021	0.31841
-13.4146	0.27517
-13.6059	0.37909
-13.4047	0.31771
-13.4003	0.344
-13.4212	0.38533
-13.3443	0.37974
-13.2636	0.38005
-12.9921	0.29526
-13.0695	0.35662
-12.9204	0.33214
-13.1171	0.44384
-13.1461	0.49642
-13.1694	0.54517
-12.9561	0.49587
-12.596	0.38258
-12.6669	0.44416
-12.503	0.41056
-12.5528	0.46384
-12.6075	0.52453
-12.2766	0.42281
-12.3864	0.50247
-12.0747	0.40177
-12.0423	0.43084
-12.1347	0.49851
-12.1601	0.55121
-11.9148	0.48593
-11.6755	0.41539
-11.5784	0.41152
-11.4292	0.37887
-11.6068	0.48553
-11.5403	0.49176
-11.1397	0.35975
-11.2402	0.43428
-11.318	0.49647
-11.3802	0.56257
-11.0822	0.47346
-10.8628	0.41656
-11.0958	0.54923
-10.8668	0.48048
-10.8344	0.5
-10.6301	0.44796
-10.3737	0.3676
-10.5301	0.46795
-10.4325	0.45908
-10.4193	0.48648
-10.1341	0.39859
-10.2375	0.47115
-10.2216	0.50115
-9.99114	0.44171
-9.88038	0.42128
-9.64624	0.35003
-9.69663	0.39621
-9.64407	0.41058
-9.54373	0.39673
-9.51037	0.41437
-9.36459	0.37951
-9.30843	0.38803
-9.36623	0.44067
-9.2993	0.44623
-9.37717	0.50941
-9.20983	0.47906
-8.90259	0.38273
-8.91039	0.41498
-8.75295	0.37754
-8.68416	0.37654
-8.49742	0.32655
-8.5787	0.3914
-8.484	0.38037
-8.50882	0.42456
-8.14724	0.30215
-8.39722	0.43299
-8.17294	0.37049
-8.0744	0.36067
-8.11608	0.40852
-8.12227	0.44374
-7.90314	0.38026
-7.81637	0.37651
-7.6813	0.34877
-7.57683	0.33086
-7.60932	0.36356
-7.55758	0.37201
-7.40531	0.33526
-7.6578	0.47214
-7.71106	0.52628
-7.42777	0.43969
-7.35401	0.4417
-7.26824	0.4424
-7.2305	0.46004
-7.17375	0.47305
-7.2715	0.54873
-7.04866	0.49618
-6.80339	0.43109
-6.7725	0.45198
-6.72338	0.46779
-6.69274	0.48707
-6.67868	0.51747
-6.46162	0.46201
-6.2786	0.41224
-6.28488	0.45003
-6.30781	0.48931
-6.10447	0.44107
-5.98699	0.42026
-6.05946	0.4799
-5.87994	0.43785
-5.53847	0.33157
-5.79	0.47125
-5.49799	0.37727
-5.70401	0.50074
-5.44436	0.42247
-5.50917	0.48231
-5.53398	0.52211
-5.30307	0.45727
-5.36665	0.52288
-5.32016	0.54567
-5.08007	0.47942
-5.10398	0.52239
-5.05401	0.53626
-4.77401	0.45357
-4.628	0.42468
-4.47641	0.38502
-4.59283	0.46098
-4.50529	0.45688
-4.3313	0.41783
-4.45588	0.49305
-4.37533	0.4956
-4.29113	0.49346
-4.25763	0.51028
-3.94511	0.41732
-4.0037	0.47289
-4.06344	0.53537
-3.74679	0.43117
-3.63463	0.41232
-3.5441	0.40495
-3.637	0.47449
-3.40173	0.41519
-3.40046	0.44036
-3.14075	0.36156
-3.34334	0.47514
-3.25626	0.4708
-3.14898	0.45627
-3.19913	0.51439
-3.20733	0.55128
-2.83208	0.43145
-3.05331	0.55156
-2.98957	0.55893
-2.77926	0.5107
-2.61826	0.47531
-2.6261	0.5107
-2.50865	0.50007
-2.50939	0.53676
-2.33785	0.49537
-2.35491	0.53153
-2.0654	0.44217
-1.96763	0.43389
-1.95918	0.45889
-1.77386	0.41758
-1.88327	0.4964
-1.60675	0.4051
-1.6545	0.45087
-1.52609	0.42584
-1.6015	0.4793
-1.42906	0.43836
-1.30723	0.41543
-1.44468	0.51335
-1.32582	0.49046
-1.38247	0.54447
-1.12459	0.46876
-0.91845	0.40626
-1.04289	0.49287
-0.86262	0.44885
-0.97279	0.53466
-0.99626	0.58155
-0.64365	0.46263
-1.07664	0.68435
-0.53962	0.49602
-0.36144	0.45441
-0.65257	0.61149
-0.39035	0.54065
-0.31235	0.53966
-0.0308	0.45274
0	0.46158
-0.0716	0.47745
-0.000582	0.44706
0.02242	0.42688
0.0232	0.41947
-0.20086	0.51252
0.0176	0.41662
-0.10004	0.46304
-0.12832	0.48049
0.10876	0.37978
-0.06592	0.46139
-0.04887	0.4466
-0.2278	0.52582
0.0903	0.38445
-0.30064	0.55877
0.19608	0.34542
-0.23403	0.53683
0.01083	0.42221
-0.28901	0.53631
0.01061	0.43063
-0.06625	0.45916
-0.0845	0.47355
-0.06641	0.46975
0.05995	0.4175
0.00168	0.45508
-0.07308	0.4835
-0.05717	0.48468
0.10272	0.42645
-0.10474	0.51586
-0.16195	0.55593
-0.02963	0.48932
-0.14944	0.55073
-0.04899	0.50543
-0.25457	0.58877
0.02193	0.4828
0.42299	0.32997
-0.28538	0.63278
0.04226	0.49869
-0.07789	0.55534
-0.35827	0.66587
0.01232	0.51515
0.3316	0.38714
-0.17844	0.62486
0.4048	0.38297
0.02939	0.55715
0.43023	0.41241
0.17613	0.52651
0.35609	0.47497
0.21598	0.53811
0.37367	0.4878
0.52323	0.44362
0.1187	0.63247
0.58298	0.44863
0.37888	0.54865
0.65151	0.45854
0.6933	0.45363
0.60874	0.52135
0.75127	0.47674
0.65527	0.53492
1.08718	0.3883
0.66548	0.57459
0.95661	0.47431
1.07445	0.45414
0.96934	0.52549
1.19414	0.439
0.92169	0.58946
1.11324	0.5187
0.91405	0.62374
1.51472	0.40837
1.30445	0.51156
1.30545	0.5411
1.5178	0.47699
1.59461	0.4751
1.77886	0.41889
1.29847	0.65834
2.36972	0.23261
1.76481	0.52278
2.21775	0.3909
1.97842	0.50341
1.97365	0.55121
1.91911	0.59196
1.72806	0.6883
2.48938	0.40469
2.11376	0.59177
2.26657	0.56039
2.5541	0.4757
2.34776	0.59198
2.68999	0.47446
2.80358	0.46431
2.83907	0.48107
2.99667	0.45928
2.84217	0.5658
3.3105	0.40934
3.20254	0.49739
3.2587	0.50733
3.28814	0.54737
3.18241	0.60554
3.55004	0.49933
3.82674	0.42762
3.83114	0.47025
3.80025	0.53663
4.29174	0.37013
4.16258	0.48695
4.45938	0.4067
4.20369	0.55705
4.74145	0.39426
4.55203	0.50819
4.62933	0.53122
4.7272	0.5185
5.24703	0.37336
5.11189	0.46843
5.11131	0.50505
5.4754	0.40958
5.7055	0.37058
5.543	0.50554
5.76862	0.44391
5.99962	0.41832
6.10449	0.43406
6.00473	0.52845
6.29169	0.46984
6.40848	0.48048
6.58227	0.45856
6.76218	0.45785
6.89081	0.4501
7.13471	0.41165
7.07827	0.50909
7.09561	0.53558
7.53762	0.43384
7.57106	0.48237
7.76577	0.4647
7.2771	0.72684
8.0086	0.46273
8.12949	0.49004
7.81558	0.67534
8.20168	0.54366
8.63543	0.4371
8.73575	0.45568
8.92986	0.46279
8.70945	0.60558
9.09039	0.51393
9.24369	0.50696
9.59281	0.42898
9.4094	0.58124
9.827	0.46961
9.54947	0.65212
10.1496	0.46201
10.1719	0.5318
10.3794	0.50758
10.0622	0.70479
10.5878	0.55331
10.8331	0.52125
10.8513	0.57716
10.8359	0.64947
11.4584	0.45556
11.3001	0.5947
11.5699	0.53023
11.6937	0.55027
11.6427	0.63422
11.8773	0.57865
11.7556	0.70157
12.2906	0.54053
12.1934	0.63959
12.9302	0.42084
12.6251	0.63016
13.1095	0.48454
12.9933	0.62651
13.1016	0.64931
13.79	0.43422
13.6818	0.5667
13.811	0.58713
14.1389	0.52751
14.6446	0.40343
14.0303	0.72423
14.924	0.43826
14.9009	0.54
15.0805	0.54701
15.2344	0.55327
15.2199	0.65499
15.5348	0.57972
15.4095	0.71746
16.0134	0.54446
15.9885	0.63231
16.1103	0.66688
16.3403	0.62813
16.4397	0.6762
17.1279	0.46185
16.6962	0.73001
17.016	0.66902
17.3399	0.60494
17.624	0.59084
17.4138	0.74999
17.8925	0.63938
18.2829	0.5417
18.0881	0.71574
18.1322	0.74853
18.2916	0.73959
18.5075	0.72588
19.252	0.50796
18.8977	0.73395
19.5008	0.5745
19.2929	0.74871
19.8677	0.5941
19.5957	0.77572
20.3706	0.54961
19.926	0.81219
21.0399	0.44917
20.4269	0.78519
20.8437	0.7132
20.8297	0.77942
21.3298	0.67484
21.5872	0.6499
21.536	0.75294
22.0769	0.63218
22.3214	0.61519
22.1401	0.79305
22.9911	0.52247
22.9398	0.6552
23.1378	0.66114
23.0658	0.77445
23.6066	0.65333
23.7902	0.66907
24.0321	0.66857
24.0555	0.76331
24.466	0.67162
24.5623	0.73771
24.9003	0.69257
24.7745	0.81453
25.5005	0.61275
25.6579	0.64201
26.1683	0.55654
25.9807	0.73673
26.6639	0.55653
26.3051	0.80917
27.029	0.61304
26.7528	0.81338
27.5913	0.58548
27.5822	0.68307
27.8081	0.71701
28.0276	0.71414
28.2244	0.73367
28.3224	0.80262
28.8918	0.64648
28.5119	0.9205
29.4517	0.62313
29.0898	0.88288
29.7367	0.70179
30.0024	0.7038
30.1346	0.76386
30.2846	0.80375
30.8677	0.66594
30.646	0.86496
31.2923	0.70607
31.4021	0.77542
31.5749	0.81495
31.879	0.77511
32.2708	0.71711
32.3181	0.79346
32.9753	0.63485
32.6768	0.8744
33.142	0.78868
33.0699	0.92468
33.8584	0.69891
33.6193	0.90297
34.4283	0.69934
34.1237	0.91078
34.8901	0.71359
35.015	0.77521
35.2393	0.80876
35.4262	0.83472
35.9402	0.74875
35.8843	0.86866
36.3927	0.78993
36.6812	0.79561
36.7784	0.8524
37.2362	0.79381
37.6844	0.7294
37.37	0.96153
38.1435	0.78356
37.7538	1.04724
38.622	0.78099
38.9165	0.79185
39.2959	0.75982
39.3042	0.85999
39.7711	0.78272
39.7275	0.91035
40.1636	0.85315
40.7381	0.73809
40.6572	0.90469
41.0567	0.84067
41.3132	0.8668
41.8972	0.75377
41.9103	0.88695
42.1051	0.92196
42.4864	0.88837
42.8374	0.84762
43.0976	0.88334
43.0133	1.03231
43.5554	0.92349
43.9789	0.86569
44.2134	0.91123
44.3013	0.97011
44.8761	0.86599
44.9869	0.95023
45.4211	0.89741
45.3818	1.0314
45.8779	0.94804
46.3314	0.8975
46.3986	0.97614
46.8459	0.89938
47.1743	0.89543
47.4199	0.93031
47.751	0.91908
47.8075	1.02437
48.8878	0.71592
48.4669	1.02227
49.1963	0.86949
49.1136	1.0222
49.9448	0.81532
50.3358	0.81467
50.4177	0.92382
50.2851	1.10775
50.8122	1.00289
51.2635	0.94595
51.7092	0.91517
51.9123	0.94589
52.5061	0.86807
52.7744	0.88527
53.2222	0.88157
53.2427	0.99908
54.2262	0.75938
53.8466	1.06427
54.585	0.86854
54.9196	0.87531
55.0175	0.99492
55.0905	1.09611
55.7261	0.95528
55.8717	1.04576
56.6126	0.87366
56.4948	1.08136
57.2745	0.89349
57.5023	0.95859
58.0079	0.92583
58.0416	1.04121
58.8866	0.85487
58.9064	0.99325
59.7815	0.81081
59.7412	0.97403
60.3906	0.88322
60.1474	1.11584
61.0065	0.92497
61.0155	1.07604
61.5974	1.00072
61.837	1.03564
62.336	0.95961
62.8605	0.91026
62.9462	1.03835
62.9731	1.17122
63.5954	1.05089
64.1078	0.99586
64.6321	0.94303
65.0017	0.96435
65.4708	0.94402
65.4552	1.10584
66.3488	0.90374
66.3934	1.05561
66.9069	0.9972
67.301	1.00454
67.4958	1.08476
67.7843	1.12244
68.3519	1.0335
68.4202	1.18402
68.9346	1.11578
69.15	1.18676
69.8322	1.04898
69.7452	1.21666
70.9359	0.8761
70.7233	1.12655
71.6267	0.93956
71.4985	1.15044
72.1103	1.06396
72.1007	1.21613
72.4727	1.23416
73.2212	1.07562
73.6393	1.06403
73.7365	1.20945
74.1204	1.1964
74.0993	1.35467
75.2595	1.03478
75.3365	1.18272
76.2073	0.99053
76.0278	1.23886
76.7167	1.12508
76.8582	1.2395
77.6738	1.06318
77.9707	1.11738
78.3936	1.09123
78.2305	1.31544
79.4421	1.00535
79.1092	1.3011
79.8259	1.17816
80.3537	1.12073
80.4312	1.26963
80.6013	1.34635
81.8495	1.01203
81.4593	1.34844
82.3082	1.16796
82.306	1.32259
83.0587	1.19307
83.6026	1.1521
83.7728	1.2555
84.2729	1.20978
84.9219	1.13754
84.9761	1.30339
85.819	1.14878
85.635	1.37182
86.591	1.14365
86.5097	1.33755
87.2485	1.22445
87.5128	1.27535
87.8123	1.32765
88.5301	1.20985
88.6343	1.34565
89.0572	1.3481
90.0327	1.14765
89.9138	1.36082
90.6833	1.22953
91.103	1.23475
91.2985	1.34725
92.0634	1.20424
92.6135	1.18444
92.8007	1.28919
93.3862	1.24394
93.6792	1.31411
94.6603	1.11742
94.4562	1.36628
95.2319	1.21831
95.2364	1.3904
96.2991	1.15973
96.3678	1.31043
97.1813	1.18962
97.3707	1.30533
97.7791	1.34226
98.4071	1.26886
99.0906	1.2063
99.6276	1.17667
100.141	1.19675
100.621	1.20823
101.22	1.17304
101.494	1.26842
102.335	1.15012
102.233	1.39001
103.402	1.12689
102.991	1.47075
104.209	1.17303
104.414	1.28137
105.103	1.22414
105.186	1.38665
106.5	1.08424
106.804	1.19354
106.901	1.36373
107.634	1.26054
108.138	1.28492
108.211	1.43296
109.064	1.30275
109.757	1.23838
110.16	1.29275
110.654	1.32731
111.179	1.3271
111.024	1.59203
112.258	1.28285
112.388	1.40752
113.17	1.33559
113.426	1.41687
114.263	1.31324
113.993	1.59765
115.003	1.40441
115.141	1.53701
116.343	1.28259
116.521	1.40703
116.818	1.5033
117.312	1.49119
118.123	1.37833
118.779	1.34404
119.381	1.32739
119.785	1.39528
120.528	1.32351
120.647	1.48891
121.566	1.33193
122.009	1.37886
122.426	1.43707
123.093	1.38186
123.566	1.41832
124.23	1.37178
124.79	1.40334
124.756	1.6102
126.269	1.22575
126.277	1.45563
127.045	1.3851
127.47	1.43337
128.245	1.35843
128.53	1.48608
129.304	1.39687
129.622	1.50527
130.89	1.23136
130.498	1.60834
131.8	1.318
131.998	1.46072
132.624	1.44005
133.051	1.49509
133.847	1.41472
133.825	1.65799
135.181	1.33735
135.376	1.50343
136.229	1.41487
136.316	1.60021
137.297	1.45241
137.498	1.59067
138.41	1.46637
138.584	1.63048
139.486	1.51121
139.925	1.52089
140.584	1.50348
140.858	1.61838
141.289	1.66781
142.14	1.54274
142.954	1.47766
143.11	1.65151
144.083	1.50587
143.915	1.79064
145.07	1.54404
145.227	1.70848
146.31	1.51848
145.953	1.87852
147.082	1.64986
147.235	1.80579
148.865	1.41953
148.945	1.62764
149.487	1.60737
149.939	1.66025
150.649	1.61474
151.389	1.55993
152.431	1.40229
152.634	1.60065
153.587	1.47435
154.052	1.55233
155.183	1.3708
155.289	1.61924
156.13	1.52973
156.534	1.63726
157.37	1.55855
157.987	1.58933
158.842	1.5145
158.919	1.72168
159.799	1.60953
159.954	1.77039
161.229	1.53942
161.179	1.78419
162.4	1.57781
162.805	1.66598
163.456	1.67995
164.337	1.57726
164.85	1.6701
165.331	1.72104
166.278	1.62532
166.701	1.70045
167.435	1.69182
167.841	1.76759
168.693	1.69797
169.16	1.72946
170.083	1.64234
170.389	1.75228
171.217	1.69903
171.671	1.7787
172.759	1.62317
172.9	1.82882
174.255	1.56082
174.619	1.6923
175.468	1.65643
175.875	1.7453
176.513	1.75338
177.437	1.66907
178.492	1.55496
178.819	1.70992
179.486	1.68791
179.985	1.741
180.996	1.64418
182.03	1.518
182.394	1.68769
183.025	1.72414
184.058	1.61969
184.166	1.85
185.184	1.71443
185.6	1.82612
187.069	1.55628
187.005	1.85182
188.125	1.71868
189.086	1.62521
189.471	1.76265
190.277	1.69131
190.912	1.76757
192.143	1.56933
192.326	1.81367
193.037	1.80702
194.334	1.62311
194.545	1.82388
195.498	1.75378
195.966	1.85213
196.83	1.81078
197.373	1.87685
198.493	1.73589
198.849	1.89023
199.933	1.73427
200.006	1.96311
201.349	1.73797
201.839	1.82968
202.678	1.82168
203.467	1.80459
203.936	1.91641
204.965	1.80846
205.436	1.91049
206.624	1.75132
207.177	1.85513
207.375	2.05614
208.884	1.76649
209.175	1.94572
210.189	1.84661
210.292	2.04583
211.384	1.91244
212.231	1.86598
213.193	1.81909
213.293	2.07507
214.715	1.81898
215.019	2.00858
216.235	1.85484
216.745	1.94807
218.018	1.78929
218.453	1.92396
219.307	1.91389
220.046	1.93284
221.529	1.6844
221.618	1.93137
222.72	1.80895
223.309	1.89154
224.225	1.87978
224.596	2.01766
225.508	1.98763
226.752	1.81701
227.466	1.87444
228.417	1.85843
229.013	1.95707
229.977	1.89433
230.666	1.96527
231.607	1.93114
232.583	1.84547
233.208	1.9171
234.806	1.66477
234.507	2.09378
235.759	1.94519
236.723	1.89194
237.662	1.89808
238.257	1.96261
239.392	1.89816
240.196	1.90076
241.12	1.91214
241.71	2.02
242.643	2.01805
243.65	1.93048
244.303	1.99191
244.926	2.07854
246.241	1.9035
246.739	2.04126
248.215	1.84259
248.567	2.05305
249.798	1.90016
250.406	2.03105
251.306	2.0246
251.924	2.12363
252.694	2.15103
253.759	2.05444
254.541	2.08252
254.883	2.23391
256.088	2.09345
256.829	2.14446
257.896	2.05673
258.403	2.19652
259.666	2.07004
259.987	2.24296
261.412	2.04733
261.698	2.2583
263.214	2.02027
263.874	2.10783
264.834	2.10976
265.919	2.0277
266.527	2.13494
266.737	2.32031
268.437	2.04068
268.978	2.17175
270.326	2.01954
270.621	2.26774
271.837	2.14188
272.406	2.23359
273.728	2.10264
274.322	2.21785
275.6	2.08608
276.169	2.22851
277.239	2.19156
278.08	2.15883
278.98	2.16611
279.909	2.15654
280.97	2.13168
281.499	2.26316
282.926	2.10166
283.682	2.18508
284.795	2.11993
285.296	2.28926
286.84	2.05359
287.284	2.27274
288.567	2.15671
289.281	2.26006
290.514	2.15507
290.905	2.33205
292.443	2.14649
292.435	2.48305
294.068	2.19619
294.454	2.40918
296.201	2.11379
296.813	2.2604
297.924	2.21834
298.236	2.4397
300.082	2.12446
300.008	2.50275
302.047	2.11307
301.819	2.50827
303.368	2.24572
303.923	2.37923
305.32	2.23405
305.616	2.47851
307.358	2.20762
307.366	2.54147
308.956	2.29924
309.304	2.52709
310.807	2.30848
311.127	2.53358
312.324	2.43604
313.039	2.51615
314.172	2.42431
314.974	2.41663
315.762	2.50013
316.702	2.46151
317.542	2.51651
318.661	2.44998
320.127	2.32525
320.405	2.52766
321.93	2.36041
322.449	2.49901
323.626	2.46134
324.555	2.44488
325.928	2.34252
326.512	2.48289
327.354	2.5033
327.89	2.62672
329.539	2.36888
330.364	2.43855
331.457	2.44942
331.94	2.61196
333.758	2.31961
334.185	2.53026
335.963	2.28826
336.117	2.59193
337.569	2.43367
338.653	2.4138
339.629	2.43928
340.614	2.42684
341.535	2.48227
342.659	2.44575
343.783	2.44316
344.73	2.48146
346.15	2.39181
346.65	2.58508
348.112	2.42634
348.631	2.6195
350.063	2.483
351.195	2.46039
352.308	2.45879
352.994	2.54766
354.165	2.50302
354.813	2.61717
356.26	2.51011
356.974	2.6117
358.089	2.60116
358.886	2.68056
360.274	2.54734
361.058	2.63239
362.439	2.53569
362.479	2.88887
364.281	2.60562
365.062	2.67737
366.045	2.66968
366.965	2.66596
368.064	2.67795
368.852	2.75028
370.557	2.53041
371.01	2.75211
372.189	2.71836
373.159	2.70424
374.401	2.67835
375.296	2.71422
376.282	2.75405
377.45	2.72339
378.604	2.68712
379.507	2.68516
380.856	2.60029
381.419	2.80442
382.807	2.69952
382.962	2.98666
385.015	2.6327
385.323	2.87712
387.217	2.61766
387.414	2.90859
388.993	2.72461
389.984	2.74981
391.501	2.64067
391.853	2.87422
393.027	2.82429
393.542	2.96114
395.104	2.79638
395.592	2.98636
397.062	2.84496
397.457	3.04457
399.1	2.83364
399.668	2.99888
400.965	2.9268
401.712	3.00129
402.927	2.91144
404.138	2.86515
405.005	2.96832
405.831	2.96174
407.07	2.87989
407.569	3.08099
408.932	2.93957
409.681	3.0405
411.08	2.93016
411.54	3.12805
413.106	2.92637
413.796	3.04467
415.051	3.0059
415.411	3.20592
416.658	3.11382
417.503	3.16644
419.033	2.99289
419.419	3.1705
420.711	3.05115
421.223	3.20985
422.576	3.09825
423.241	3.22186
425.049	2.96716
425.545	3.17765
426.842	3.06445
427.448	3.21226
428.688	3.13911
429.351	3.23474
431.022	2.99972
431.584	3.20743
433.142	3.02544
433.643	3.18306
434.95	3.08598
436.056	3.06355
437.261	3.03624
438.508	3.00003
439.845	2.95762
440.584	3.08957
441.806	3.0715
441.872	3.38827
444.099	2.98845
444.623	3.18583
445.919	3.14547
446.759	3.20445
448.333	3.05129
448.786	3.23138
449.961	3.23354
450.67	3.30151
452.547	3.05705
452.775	3.33859
454.576	3.11468
455.186	3.26877
457.07	3.02918
457.37	3.29366
459.123	3.09469
459.384	3.37841
461.69	2.99831
461.808	3.32688
463.557	3.06462
463.676	3.41026
465.59	3.1151
466.111	3.34441
467.772	3.14388
468.869	3.17681
470.371	3.08265
471.159	3.21373
472.497	3.18852
473.009	3.39276
474.874	3.16196
475.469	3.36761
477.009	3.21846
477.283	3.43128
478.996	3.24695
479.643	3.38651
480.897	3.35913
481.679	3.42865
483.387	3.2491
483.978	3.43721
485.727	3.22838
486.593	3.3338
488.257	3.16717
488.78	3.41511
490.568	3.21863
491.193	3.41595
492.496	3.30206
493.287	3.41525
494.939	3.27146
494.871	3.65769
497.059	3.28571
497.331	3.57768
498.937	3.4103
499.85	3.47626
501.242	3.40926
501.865	3.56723
503.193	3.51041
503.93	3.61021
505.89	3.345
506.104	3.64685
507.596	3.47395
508.162	3.62157
509.781	3.46827
510.174	3.70601
511.688	3.5386
512.375	3.66527
513.962	3.51719
514.277	3.75699
515.994	3.54679
517.052	3.56345
518.477	3.48167
519.218	3.60667
520.605	3.56405
521.623	3.58762
522.573	3.6094
523.741	3.56613
525.242	3.49162
525.97	3.62384
527.18	3.61826
528.039	3.69976
530.07	3.41776
530.478	3.67987
532.309	3.47394
532.921	3.66859
534.051	3.67315
534.82	3.77935
536.557	3.59622
537.254	3.70399
538.37	3.66789
539.599	3.6318
541.213	3.51905
542.251	3.55845
543.378	3.63414
544.3	3.66548
545.658	3.65377
546.67	3.67707
547.99	3.65314
549.596	3.53002
550.673	3.64325
551.548	3.73242
553.073	3.61104
554.013	3.66446
555.554	3.56569
556.225	3.75077
557.963	3.58457
559.192	3.60284
560.505	3.60477
561.507	3.68531
563.207	3.56569
564.102	3.67349
565.794	3.54144
566.783	3.66036
569.362	3.2774
570.434	3.40594
572.471	3.22936
573.344	3.43846
576.045	3.10524
577.091	3.32777
579.369	3.11689
580.577	3.27693
583.207	2.97936
584.511	3.16891
586.532	3.05402
587.635	3.22757
590.081	3.00751
591.73	3.06463
593.75	3.00585
594.999	3.20696
597.671	2.91279
599.042	3.09727
601.152	3.06067
602.928	3.06738
604.64	3.08693
606.423	3.09021
608.562	3.0167
610.313	3.09977
612.33	3.06966
613.887	3.15364
615.7	3.20356
617.703	3.1374
619.89	3.05428
621.237	3.1719
624.004	2.91268
625.143	3.21213
627.485	3.1025
628.516	3.36046
631.453	3.02629
632.661	3.28568
635.601	2.97139
636.534	3.27305
639.199	3.00631
640.394	3.29779
642.834	3.11598
644.488	3.20072
646.676	3.14327
648.45	3.19894
650.508	3.19488
652.537	3.17528
654.729	3.07889
656.181	3.25967
658.752	3.06345
660.387	3.20948
663.026	3.02928
664.319	3.28526
667.028	3.06542
668.868	3.17772
671.218	3.0974
672.779	3.19456
674.675	3.25552
676.393	3.32566
679.479	3.06088
681.154	3.18618
683.799	3.05682
685.276	3.25231
687.904	3.12052
689.451	3.2263
693.471	2.61301
697.208	2.45959
699.564	2.46336
702.567	2.4901
705.321	2.47956
707.806	2.58069
710.228	2.63814
712.898	2.63515
716.088	2.52802
717.688	2.87869
721.204	2.58369
723.355	2.80947
727.003	2.46233
728.592	2.81574
732.229	2.55999
734.198	2.81957
737.333	2.70867
738.985	2.98607
742.622	2.6815
744.364	2.93521
747.534	2.74622
749.348	3.03962
752.672	2.80577
754.955	2.96012
757.941	2.84895
759.552	3.17977
763.329	2.74829
764.848	3.07857
767.909	2.9527
770	3.11658
773.207	2.95642
775.32	3.0879
778.437	2.97507
780.383	3.16505
783.365	3.04893
785.506	3.18156
788.562	3.04487
790.959	3.11629
793.96	3.02369
795.747	3.28627
799.352	2.94703
801.134	3.2026
804.151	3.06791
806.401	3.2048
809.69	3.02288
812.254	3.08672
815.077	3.07459
816.882	3.30286
819.965	3.09515
822.175	3.23078
824.974	3.20228
828.115	3.07776
830.827	3.13421
833.391	3.22492
836.548	3.124
838.987	3.15427
842.223	3.0194
844.127	3.31379
847.571	3.0814
849.425	3.38577
852.706	3.17764
855.697	3.13875
858.643	3.10079
860.594	3.34388
863.753	3.23218
866.063	3.33874
869.593	3.15194
871.899	3.30388
875.204	3.18483
877.174	3.36318
880.446	3.19472
882.497	3.44211
886.181	3.19987
887.81	3.56508
891.82	3.16805
894.017	3.42661
897.175	3.2316
898.591	3.61964
902.496	3.25745
904.217	3.59511
907.75	3.33221
909.928	3.55796
913.17	3.40613
915.105	3.66071
917.512	3.64106
919.999	3.66977
922.976	3.54761
925.493	3.64204
927.599	3.79546
930.453	3.67557
933.096	3.72411
935.856	3.64397
941.848	2.77513
944.146	3.06382
949.664	2.57758
951.224	3.14948
956.431	2.70546
958.356	3.13828
961.963	3.04115
964.441	3.25984
968.805	3.00886
970.998	3.3651
974.445	3.26386
977.151	3.40606
980.699	3.24306
982.833	3.50324
986.437	3.40334
989.08	3.52643
992.424	3.49792
994.693	3.69124
998.345	3.52407
1000.54	3.66935
1003.87	3.535
1005.92	3.82651
1009.31	3.65111
1011.63	3.84511
1015.06	3.68468
1016.95	3.97915
1020.28	3.78601
1021.36	4.19172
1024.9	3.87629
1027.11	4.06313
1030.23	3.93368
1032.26	4.12807
1035.4	3.96998
1037.51	4.13718
1041.2	3.91827
1042.52	4.20503
1045.6	4.05851
1047.53	4.24018
1050.73	4.08368
1052.48	4.28492
1055.82	4.08175
1057.24	4.38953
1060.22	4.24018
1062.39	4.3387
1064.88	4.25686
1067.22	4.27122
1070.22	4.17361
1072.38	4.26834
1075.47	4.16816
1077.68	4.28562
1081.12	4.09823
1083.18	4.28055
1086.61	4.02377
1088.46	4.24682
1091.83	4.09659
1094.06	4.23682
1097.11	4.14699
1099.62	4.22567
1102.58	4.17849
1105.09	4.26661
1109.11	3.92906
1110.51	4.33215
1114.3	4.03391
1116.42	4.27245
1120.17	4.01213
1122.24	4.30653
1126.32	3.9121
1128.85	4.15423
1133.91	3.48436
1137.74	3.53662
1141.56	3.49334
1145.03	3.63132
1149.29	3.44913
1152.67	3.62572
1156.83	3.47151
1159.76	3.64055
1163.59	3.64847
1166.28	3.85702
1170.96	3.62145
1173.32	3.96741
1177.52	3.76282
1179.91	4.00155
1184.31	3.73455
1186.55	4.10629
1190.45	3.95502
1193.11	4.15064
1196.98	4.03732
1199.63	4.19235
1203.2	4.05386
1205.8	4.21129
1209.04	4.21568
1211.78	4.34191
1215.4	4.1835
1218.58	4.25307
1221.47	4.34938
1224.16	4.36531
1227.24	4.31765
1230.85	4.21361
1234.21	4.21321
1237.25	4.28946
1240.92	4.18798
1243.42	4.41177
1248.02	4.08572
1248.99	4.63178
1253.15	4.23978
1255.82	4.44574
1259.45	4.33907
1261.54	4.6307
1265.53	4.32772
1268.07	4.56302
1271.11	4.52117
1273.13	4.70412
1276.56	4.53531
1279.54	4.60717
1282.7	4.54752
1285.43	4.62847
1288.63	4.5807
1291.24	4.70238
1294.99	4.55343
1296.79	4.78967
1300.07	4.62721
1302.86	4.70214
1306.31	4.59916
1309.16	4.66959
1312.26	4.66325
1315.13	4.69893
1317.89	4.78288
1320.72	4.7287
1323.37	4.80821
1326.02	4.81204
1329.18	4.81355
1330.97	5.05091
1334.66	4.79555
1336.67	5.00771
1339.99	4.86073
1343.63	4.70352
1346.49	4.76239
1348.54	4.92784
1352.35	4.72028
1353.93	5.08146
1357.52	4.87351
1360.24	4.92483
1363.36	4.90109
1365.76	5.02398
1368.19	5.13277
1370.4	5.16958
1372.86	5.17466
1375.07	5.23441
1377.76	5.21693
1380.29	5.22685
1382.94	5.21785
1384.91	5.3228
1388.06	5.19555
1389.41	5.4719
1392.38	5.31884
1394.38	5.43193
1396.25	5.45842
1397.65	5.59236
1400.44	5.45454
1402.15	5.59432
1405.37	5.35261
1407.98	5.33239
1412.13	4.96307
1415.17	5.03967
1418.09	5.04414
1421.14	5.03927
1423.85	5.06622
1426.28	5.1681
1429.55	5.07628
1432.03	5.17997
1435.35	5.13379
1437.64	5.23938
1441.8	4.97339
1443.53	5.31577
1447.97	4.97478
[truncated: 3,986 more rows]

## Sheet: KO3
Displacement [nm]	Load [microN]
0	0.49153
0.19373	0.47178
-0.06201	0.53551
0.10227	0.51682
-0.02578	0.53491
0.47047	0.43546
0.08992	0.52705
0.17558	0.54712
0.24334	0.50009
0.73021	0.38551
0.35587	0.55154
0.52596	0.50284
0.21699	0.60933
0.83473	0.40966
0.39112	0.59717
0.48815	0.53899
0.43295	0.55158
0.94621	0.39854
0.35203	0.62352
0.61548	0.5162
0.67842	0.51203
1.06707	0.40987
0.29708	0.69409
0.67456	0.55162
0.34069	0.65792
0.5619	0.57502
0.62738	0.53129
0.92206	0.46202
0.75379	0.52465
0.96422	0.48242
0.93799	0.48222
0.94877	0.52072
0.90609	0.52208
1.20249	0.44625
1.08057	0.51696
1.17502	0.49775
0.76048	0.62982
0.84833	0.60125
0.83878	0.58637
1.12128	0.50001
1.01636	0.54449
1.59487	0.38473
1.19046	0.54465
1.71016	0.37875
0.91274	0.66595
1.46295	0.47975
1.10097	0.60621
1.67685	0.42999
1.39321	0.53253
1.8666	0.40592
1.68783	0.4864
2.34731	0.30074
1.91792	0.48945
1.9029	0.51638
2.06432	0.43312
2.50565	0.35471
2.59112	0.3573
2.57908	0.43512
2.58173	0.4353
2.83184	0.42621
2.71387	0.45434
3.12307	0.35897
2.60363	0.56145
2.8395	0.49473
3.03565	0.43737
3.31797	0.39344
3.21984	0.44668
3.52312	0.37793
3.19959	0.50842
3.78928	0.35186
3.37442	0.5186
3.6926	0.41725
3.67969	0.43515
4.19915	0.34126
3.91824	0.46581
4.01109	0.43652
3.82098	0.55178
4.05057	0.45992
3.93403	0.54249
4.73641	0.29248
4.52314	0.41787
4.58539	0.41972
4.49356	0.47616
4.43324	0.51877
4.40708	0.52146
4.4008	0.55747
4.68958	0.43204
4.86897	0.45785
4.19301	0.67289
4.60038	0.53355
4.10151	0.67426
4.80073	0.44255
4.63061	0.50167
4.89551	0.45647
4.43098	0.61852
4.8688	0.47105
4.10726	0.73497
4.85972	0.49525
4.45975	0.59506
5.09384	0.40167
4.80019	0.5298
5.2847	0.39498
4.61292	0.61317
5.23576	0.438
4.98144	0.54782
5.21453	0.49542
4.70335	0.65331
5.65109	0.35563
5.45024	0.47173
5.17591	0.57783
5.04847	0.622
5.66813	0.43912
5.28112	0.58673
5.68394	0.48663
5.44614	0.58036
5.83617	0.4871
5.84794	0.48518
6.42408	0.36938
6.11744	0.50139
6.60263	0.40411
6.58533	0.45025
6.74987	0.45123
6.8494	0.46015
7.03683	0.45995
7.34385	0.36932
7.40231	0.47509
7.67966	0.4052
8.146	0.35809
7.91492	0.48388
8.15763	0.47683
8.10858	0.50689
8.55758	0.46072
8.07191	0.63029
8.97281	0.39024
8.74028	0.52798
9.25403	0.43181
8.95764	0.57891
9.94281	0.31558
9.80943	0.45458
9.66508	0.55918
9.71187	0.58675
10.4654	0.39221
9.85884	0.6633
10.4967	0.49094
10.318	0.59444
11.1277	0.38432
10.9984	0.49609
11.5494	0.38175
11.2214	0.58024
11.427	0.53541
11.7054	0.51346
11.9841	0.51118
11.7844	0.60541
12.3182	0.53559
12.3364	0.57256
13.0405	0.41572
12.7813	0.5716
13.5764	0.39405
13.5416	0.482
14.045	0.42767
14.2862	0.41982
14.8211	0.38433
14.6563	0.49493
15.4308	0.3607
14.8733	0.62945
15.8279	0.39574
15.632	0.56159
16.4986	0.36528
16.5457	0.46811
17.0652	0.42067
17.1465	0.49204
17.6534	0.40613
18.2933	0.31933
18.484	0.38156
18.3913	0.53425
18.9117	0.47075
19.3438	0.39187
19.4722	0.51446
19.7505	0.50441
20.3674	0.39997
20.7865	0.37717
20.987	0.4738
21.4224	0.41296
21.5483	0.51689
22.1911	0.3893
21.7555	0.67062
23.1467	0.29152
22.9784	0.54193
23.5566	0.43451
23.9592	0.45082
24.1513	0.50198
24.3984	0.55043
24.5048	0.58052
25.3916	0.39864
25.4746	0.46957
25.9313	0.47776
25.9554	0.55263
26.3978	0.5488
26.595	0.56576
27.2686	0.47658
27.6016	0.46097
28.1037	0.48436
28.3752	0.51676
28.2976	0.6501
29.0875	0.47973
29.418	0.49867
29.83	0.50436
30.4777	0.42603
30.5891	0.54137
31.2282	0.46455
31.8616	0.42593
32.1401	0.47002
32.9183	0.36945
33.069	0.47977
33.8851	0.37599
34.0993	0.49107
34.4984	0.4914
35.1076	0.43406
35.6961	0.42056
36.1399	0.44739
36.3941	0.50865
36.6498	0.58418
37.1529	0.54787
37.9419	0.44207
38.541	0.41995
39.0735	0.45799
39.5184	0.43777
40.1138	0.42642
40.1874	0.53224
40.9706	0.42836
41.4177	0.43962
41.9406	0.44778
42.4312	0.46221
42.9107	0.47962
43.4858	0.44234
43.8316	0.52811
44.7427	0.39287
44.9738	0.52347
45.6615	0.44184
46.2638	0.45997
46.852	0.4392
47.5121	0.42222
48.1716	0.38431
48.7858	0.39207
49.5596	0.34542
50.0467	0.40916
50.2018	0.54107
50.9891	0.49873
51.7272	0.41745
52.4915	0.39435
52.8408	0.47991
53.6227	0.42465
54.1236	0.48109
55.2112	0.29438
55.3032	0.47098
55.8074	0.50512
56.5725	0.43378
57.2409	0.4421
57.7241	0.48094
58.0645	0.578
58.8568	0.46717
59.4396	0.53413
59.5079	0.66707
60.9389	0.41459
60.7885	0.66598
62.305	0.38448
62.4635	0.52335
63.7432	0.35852
64.4304	0.35677
64.565	0.55775
65.9137	0.32801
66.3232	0.43302
67.1599	0.3796
68.0124	0.41016
68.4084	0.4516
69.2954	0.46614
69.74	0.50341
70.7576	0.38857
71.4579	0.39692
72.0212	0.44226
73.3565	0.26243
73.9273	0.37373
74.3374	0.4939
75.1812	0.45308
76.253	0.37229
76.7142	0.49523
77.0798	0.57651
77.9354	0.52188
78.7113	0.48213
79.647	0.43624
80.0952	0.53285
81.2202	0.40066
81.7589	0.50409
82.4124	0.51113
83.1531	0.53806
84.0575	0.50598
84.8225	0.48905
85.3824	0.54344
85.9477	0.56139
86.7365	0.53654
87.1245	0.63401
88.4912	0.43787
88.622	0.65953
90.001	0.43351
90.2388	0.59973
91.6545	0.42184
92.0242	0.56283
93.0549	0.48357
94.0158	0.43164
94.4142	0.60985
95.1903	0.57065
96.1342	0.55032
96.7474	0.58015
97.2461	0.6753
98.3534	0.52899
99.0951	0.57352
99.8495	0.6061
100.904	0.50894
101.733	0.45273
101.772	0.72743
103.082	0.51368
103.692	0.6201
104.319	0.63758
105.157	0.62909
105.845	0.65589
106.802	0.61469
107.7	0.5869
108.198	0.68998
108.982	0.66025
110.064	0.62125
111.022	0.54964
112.009	0.58293
112.554	0.63432
113.64	0.60033
114.513	0.54689
115.445	0.64422
116.365	0.54156
117.396	0.49474
117.953	0.57103
119.065	0.52632
120.031	0.52125
120.735	0.5989
121.723	0.53751
122.441	0.66139
123.483	0.56925
124.345	0.61404
125.403	0.54893
126.319	0.59082
126.921	0.676
127.679	0.72115
128.755	0.61215
129.514	0.6954
130.227	0.73482
131.642	0.56921
132.32	0.64186
133.052	0.70607
134.146	0.5949
134.503	0.7918
135.904	0.57982
136.912	0.60152
137.744	0.65744
138.763	0.65521
139.878	0.60541
140.664	0.66292
141.83	0.57239
142.891	0.60084
144.07	0.52539
144.82	0.65379
145.91	0.59357
146.781	0.63017
148.312	0.48507
148.761	0.68452
149.934	0.58343
150.136	0.83475
151.865	0.54395
152.603	0.65204
153.878	0.60941
154.336	0.79299
156.21	0.47644
156.617	0.74586
158.155	0.56011
158.697	0.72846
159.779	0.71174
160.313	0.84767
161.638	0.70957
162.316	0.85192
163.79	0.68081
164.895	0.67501
166.1	0.57252
166.925	0.6513
168.183	0.59967
168.868	0.72417
170.079	0.67442
171.054	0.73811
172.071	0.73978
172.95	0.79259
174.094	0.73844
174.966	0.78876
176.074	0.78291
176.929	0.83699
178.274	0.71484
178.651	0.95684
180.174	0.77869
180.706	0.95437
182.356	0.68104
182.797	0.86282
183.935	0.8397
184.746	0.89904
186.004	0.77976
186.969	0.85861
188.381	0.74894
189.54	0.74928
190.755	0.68768
191.765	0.7685
192.747	0.81401
193.821	0.81792
195.015	0.77334
196.069	0.81875
197.116	0.84532
198.082	0.86739
198.995	0.89073
200.109	0.85005
201.031	0.89859
202.295	0.84234
203.648	0.7698
204.428	0.91478
205.576	0.87752
206.867	0.84853
208.151	0.75966
208.786	0.9476
210.57	0.72761
211.75	0.75304
212.889	0.77729
213.609	0.96436
215.333	0.7831
215.719	1.00547
216.878	0.92713
218.032	0.92892
219.578	0.79917
220.237	0.98229
222.051	0.75464
223.378	0.76767
224.309	0.85323
225.222	0.9543
226.784	0.79458
227.719	0.9357
229.438	0.74603
230.185	0.94463
231.581	0.85523
232.463	0.97817
233.64	0.89699
234.669	0.96297
236.22	0.80954
237.185	0.92701
238.493	0.88326
239.892	0.8764
241.202	0.86611
242.56	0.83611
243.68	0.92787
244.999	0.89412
246.546	0.80814
247.468	0.94175
249.157	0.80414
249.82	1.02761
251.423	0.83917
252.027	1.04201
254.131	0.78563
254.836	0.99896
256.385	0.89218
257.363	1.00719
258.834	0.93353
259.952	0.98185
261.406	0.93019
262.738	0.94752
264.201	0.89647
265.484	0.964
266.779	0.93709
268.101	0.97517
269.136	1.00879
270.581	0.96146
271.692	1.0239
273.179	0.96174
274.463	0.96923
276.157	0.89872
277.617	0.87798
278.667	0.99752
280.371	0.88614
281.535	1.01419
282.615	1.04868
284.149	1.01033
285.713	0.94653
286.731	0.99945
288.408	0.912
289.296	1.06733
291.091	0.91488
291.788	1.17052
293.98	0.89969
295.357	0.93515
296.396	1.04158
297.905	1.02475
299.489	0.96756
300.779	1.03874
302.759	0.86841
303.603	1.09943
304.723	1.09227
306.156	1.0748
307.455	1.07018
309.09	1.03976
310.407	1.04615
312.139	1.02317
313.627	0.99492
315.115	1.00293
316.681	0.97176
318.544	0.92616
320.075	0.9221
321.594	0.98567
322.885	1.00168
324.243	1.03493
326.119	0.9361
326.94	1.1775
328.482	1.11788
330.055	1.11792
331.741	1.03715
332.614	1.26172
334.861	0.96537
335.968	1.15569
337.892	0.99101
339.257	1.10396
340.787	1.07662
341.772	1.22351
343.832	1.03643
345.211	1.13377
346.265	1.2387
347.954	1.2167
349.535	1.17073
350.743	1.25367
352.817	1.0682
353.697	1.3039
355.593	1.09419
356.777	1.26382
358.678	1.14082
360.277	1.11761
361.325	1.19958
362.815	1.21879
364.477	1.16218
365.596	1.30944
367.586	1.14374
369.194	1.17324
370.756	1.19685
372.008	1.30052
373.661	1.2361
375.446	1.2077
376.648	1.30434
378.238	1.29003
379.802	1.19087
380.985	1.32271
382.877	1.19363
383.705	1.42071
385.796	1.23277
387.074	1.32416
388.899	1.22337
390.164	1.36454
392.306	1.15155
393.807	1.26561
395.631	1.20349
397.03	1.31781
398.796	1.18651
400.247	1.27883
401.978	1.2055
403.654	1.20137
405.64	1.14059
407.461	1.16866
409.363	1.11513
411.005	1.17854
413.582	0.96385
414.528	1.29208
417.004	1.03878
418.963	1.02789
420.448	1.13558
422.598	1.0811
424.518	1.09466
426.507	1.11979
428.234	1.12971
430.285	1.10488
432.449	1.05821
433.896	1.19577
435.842	1.17002
437.277	1.31562
439.36	1.13398
440.978	1.23865
443.146	1.13338
444.298	1.35963
447.348	1.00919
448.352	1.3273
450.903	1.10131
452.16	1.36489
454.663	1.11963
455.892	1.3759
458.594	1.06731
459.124	1.45061
461.861	1.17268
462.566	1.55108
465.555	1.1597
466.625	1.46267
468.977	1.22461
470.333	1.45263
472.788	1.23546
474.352	1.39961
477.293	1.09328
478.346	1.36771
480.612	1.21041
482.352	1.34347
483.657	1.44043
485.909	1.37905
488.136	1.28362
490.25	1.28116
491.842	1.36915
494.107	1.29666
495.626	1.43419
497.614	1.40532
499.408	1.3827
501.222	1.42693
502.981	1.45143
504.721	1.50705
506.545	1.51454
508.693	1.43019
510.369	1.50111
512.338	1.48313
514.47	1.4385
516.023	1.56093
518.479	1.38723
519.155	1.66954
521.463	1.52084
522.961	1.643
525.09	1.53814
527.69	1.44999
528.923	1.62235
530.222	1.76183
532.62	1.54348
534.125	1.67814
536.296	1.5678
537.806	1.71896
539.906	1.57517
540.953	1.75526
543.275	1.56148
544.29	1.84713
546.415	1.71039
547.66	1.85579
550.064	1.66233
551.766	1.73481
553.929	1.62892
554.986	1.889
557.077	1.7638
558.981	1.73112
560.854	1.69272
561.794	1.92668
564.197	1.69855
565.602	1.85506
567.547	1.80558
569.446	1.80676
571.397	1.7439
572.707	1.90346
574.299	1.93433
575.824	1.99656
578.137	1.82515
579.54	1.98832
581.568	1.83719
582.397	2.03838
584.924	1.79913
585.478	2.15842
587.794	1.90727
589.713	1.93073
591.341	1.93954
592.636	2.07348
594.389	2.03951
596.295	1.98324
598.221	1.89918
600.031	1.96991
601.965	1.91667
603.488	1.97629
604.931	2.00002
606.78	1.98273
608.201	2.06926
610.118	2.01307
612.452	1.89195
613.701	2.07323
615.802	1.98242
617.365	2.05243
619.628	1.92819
620.497	2.2132
623.174	1.95008
624.06	2.21819
626.323	1.92733
626.986	2.28637
629.565	2.01198
630.588	2.2519
633.022	1.98669
634.817	2.04911
636.734	2.01595
637.605	2.30123
639.743	2.153
641.181	2.24999
643.237	2.12108
645.449	2.07216
646.715	2.18498
648.103	2.23682
649.847	2.21813
651.332	2.26874
653.077	2.24994
654.785	2.25758
657.119	2.09044
658.325	2.30406
660.366	2.14587
662.097	2.21994
664.059	2.1788
665.347	2.33351
667.31	2.27524
668.841	2.30601
670.75	2.21212
671.524	2.48126
674.414	2.12093
675.708	2.30791
677.443	2.25659
679.345	2.27997
681.859	2.07136
683.666	2.19124
685.543	2.14114
687.295	2.23163
689.996	2.03369
691.494	2.22398
693.388	2.15778
694.17	2.43775
696.97	2.14455
697.923	2.43852
699.566	2.42718
701.385	2.43572
703.099	2.37278
705.131	2.37253
706.873	2.33406
708.511	2.43263
710.044	2.45636
711.636	2.51593
713.689	2.42564
714.765	2.54326
716.477	2.4608
718	2.54603
720.264	2.34026
720.981	2.66683
723.117	2.51058
725.45	2.39687
726.586	2.52401
728.701	2.47099
730.567	2.45674
732.149	2.54307
734.163	2.4667
735.772	2.55301
737.92	2.38768
739.072	2.56862
741.288	2.38285
742.895	2.52172
745.03	2.42403
746.514	2.58176
748.205	2.56639
749.876	2.58633
752.375	2.39002
753.793	2.58493
756.05	2.37844
759.612	2.12985
761.332	2.26238
763.346	2.27765
765.349	2.26199
767.591	2.32634
769.659	2.31283
771.929	2.34235
774.105	2.31276
775.378	2.55562
777.855	2.39964
779.935	2.42922
782.394	2.38427
784.101	2.52251
786.184	2.38897
787.321	2.62598
790.168	2.40565
791.186	2.68613
793.309	2.59792
795.495	2.56245
797.45	2.57434
799.195	2.61512
801.594	2.52941
803.029	2.66791
805.79	2.48459
807.207	2.69206
809.674	2.45878
810.843	2.67554
813.369	2.49633
814.44	2.78008
816.982	2.60377
818.836	2.69649
820.879	2.62264
822.838	2.68851
825.333	2.52528
827.331	2.61877
829.623	2.57896
831.535	2.62857
834.628	2.38027
835.933	2.64184
839.519	2.26238
841.277	2.50676
844.041	2.38765
846.375	2.42817
849.53	2.26271
852.534	2.19597
855.797	2.09241
858.297	2.21302
861.147	2.14852
863.217	2.33529
866.102	2.26289
868.166	2.44719
871.514	2.23621
873.491	2.40915
876.414	2.33848
878.929	2.38928
882.158	2.26552
883.59	2.55649
886.615	2.35385
889.082	2.43949
892.505	2.23352
895.053	2.37487
897.993	2.29843
900.347	2.44518
903.391	2.32721
906.009	2.42921
908.871	2.34333
910.555	2.57488
914.041	2.29122
915.95	2.57928
919.162	2.42043
921.013	2.67262
924.116	2.45198
926.847	2.48917
929.073	2.61039
931.342	2.70019
933.783	2.62392
935.793	2.7539
939.307	2.49939
941.408	2.67258
944.287	2.5869
946.523	2.69875
949.172	2.6212
951.481	2.75485
953.968	2.72436
956.985	2.64076
959.3	2.64301
961.107	2.79616
964.662	2.53415
966.942	2.68753
969.849	2.61129
972.014	2.76499
974.914	2.65328
977.296	2.76724
980.485	2.61459
982.975	2.71682
986.385	2.46559
988.611	2.66874
992.201	2.4668
994.507	2.63772
1000.03	2.03869
1001.55	2.58003
1005.77	2.28173
1008.31	2.52087
1011.62	2.39046
1013.94	2.58699
1017.02	2.51326
1020.2	2.54736
1023.6	2.4651
1026.38	2.596
1029.63	2.50104
1032.43	2.64684
1035.3	2.69176
1038.48	2.6133
1041.27	2.64313
1043.95	2.72893
1047.4	2.60237
1049.72	2.80475
1053.16	2.66297
1055.7	2.794
1058.66	2.772
1060.86	2.97332
1064.71	2.72046
1067.16	2.91884
1070.32	2.79498
1072.44	2.99993
1075.79	2.77687
1078.82	2.84148
1082.51	2.63551
1085.31	2.75485
1089.49	2.53688
1092.21	2.7333
1095.25	2.67584
1098.19	2.73093
1101.78	2.62585
1104.93	2.68355
1109.08	2.50747
1111.61	2.74503
1115.75	2.5314
1118.37	2.77299
1121.73	2.62548
1124.64	2.73621
1128.22	2.65578
1131.28	2.75865
1135.23	2.63364
1138.2	2.75139
1141.78	2.74879
1145.04	2.76684
1154.51	1.42222
1156.88	2.21136
1163.04	1.74428
1167.89	1.89683
1172.07	2.02898
1177.3	1.93832
1180.79	2.20424
1185.14	2.21058
1190.38	2.06262
1194.19	2.31947
1198.98	2.23106
1202.46	2.47563
1207.62	2.18774
1210.4	2.54716
1214.96	2.44894
1218.78	2.56766
1223.35	2.44129
1227.26	2.55001
1230.91	2.63549
1233.93	2.77178
1237.35	2.76856
1240.37	2.95571
1244.63	2.80331
1248.62	2.82759
1252.27	2.80574
1255.29	2.98471
1259.23	2.88322
1262.52	2.92884
1264.95	3.08756
1268.23	3.12077
1271.99	3.05377
1275.14	3.09633
1278.17	3.13595
1281.45	3.15066
1285	3.09211
1287.86	3.23639
1290.52	3.26121
1292.74	3.37096
1295.95	3.37575
1298.04	3.53829
1301.24	3.41411
1303.16	3.64016
1305.57	3.59694
1308.28	3.57793
1311.17	3.51994
1313.71	3.57361
1316.88	3.46855
1318.4	3.68919
1321.4	3.50634
1323.77	3.59585
1326.39	3.57606
1328.49	3.72946
1331.78	3.56019
1333.78	3.75397
1336.1	3.71347
1339.62	3.55315
1342.44	3.54191
1345.6	3.53041
1348.6	3.48612
1350.06	3.73681
1353.41	3.50719
1356.08	3.59751
1360.09	3.3861
1362.17	3.66593
1365.42	3.53861
1367.92	3.64486
1370.2	3.71613
1372.66	3.775
1375.49	3.76356
1378.23	3.71357
1380.08	3.7971
1382.17	3.84069
1385.29	3.75246
1387.18	3.91915
1389.7	3.86657
1392.59	3.7885
1395.55	3.74739
1396.95	4.02185
1399.72	3.8782
1403.36	3.7217
1405.82	3.81658
1407.47	3.98194
1410.22	3.85555
1411.3	4.13427
1414.22	3.93677
1415.62	4.15101
1418.02	4.08507
1419.72	4.19781
1422.06	4.13621
1422.52	4.4395
1424.84	4.24727
1426.38	4.36423
1428.16	4.31121
1429.62	4.3843
1431.53	4.30654
1432.49	4.50875
1434.26	4.42763
1434.94	4.62599
1437.4	4.32937
1437.67	4.66156
1438.9	4.53633
1439.29	4.72291
1441.33	4.51689
1441.8	4.72992
1443.35	4.57519
1444.59	4.63433
1445.45	4.67954
1446.14	4.76671
1447.62	4.68185
1447.51	4.90855
1449.59	4.71559
1449.85	4.87042
1451.14	4.77772
1451.43	4.92606
1453.11	4.74521
1453.21	4.93507
1454.18	4.86508
1454.36	4.98134
1455.78	4.86951
1455.21	5.12045
1456.63	4.93022
1456.83	5.05995
1457.71	4.96728
1458.07	5.02908
1459.53	4.86155
1459.53	5.05777
1460.71	4.92562
1460.81	5.08687
1461.62	4.99231
1461.64	5.17435
1462.06	5.13677
1462.65	5.09834
1463.81	5.01819
1463.32	5.2202
1463.94	5.16245
1463.99	5.21204
1465.25	5.05641
1465.53	5.17083
1466.02	5.13395
1465.97	5.24479
1467.05	5.10779
1467.19	5.17499
1467.57	5.19121
1466.92	5.33383
1468.06	5.14881
1467.6	5.33342
1468.7	5.12812
1467.75	5.44397
1469.43	5.0828
1469.08	5.27974
1470.49	5.06876
1469.52	5.40415
1470.19	5.248
1470.01	5.39716
1470.41	5.33718
1470.04	5.42503
1470.45	5.37121
1469.84	5.50818
1471.18	5.24758
1470.11	5.54967
1470.87	5.3537
1471.36	5.32475
1471.75	5.34087
1470.64	5.60542
1471.55	5.37752
1471.7	5.41305
1472.03	5.3414
1471.78	5.49037
1472.58	5.34836
1472.63	5.4412
1473.81	5.25763
1473.15	5.49779
1473.91	5.33294
1474.01	5.42911
1474.52	5.36514
1473.79	5.55771
1475.14	5.33819
1474.66	5.55792
1474.48	5.54923
1474.79	5.50213
1475.69	5.36838
1474.63	5.67505
1475.7	5.40748
1475.24	5.59147
1475.84	5.46858
1475.38	5.64636
1475.91	5.46536
1475.9	5.53442
1476.4	5.49238
1476.36	5.5491
1477.9	5.33463
1477.3	5.55603
1477.92	5.48283
1477.71	5.56385
1478.98	5.40509
1477.47	5.76972
1478.88	5.43099
1478.28	5.68906
1478.53	5.60739
1478.52	5.64125
1479.61	5.45763
1479.17	5.66497
1479.93	5.51278
1479.15	5.717
1480.78	5.40616
1480.16	5.65137
1480.79	5.55752
1481.18	5.58789
1481.22	5.60799
1481.14	5.62978
1482.31	5.46973
1482.05	5.64518
1482.78	5.53863
1482.54	5.65159
1484.06	5.42329
1483.49	5.65014
1484.24	5.56499
1483.64	5.74913
1485.35	5.4221
1484.92	5.68809
1486.12	5.51875
1485.96	5.63974
1486.92	5.52826
1487.04	5.60905
1487.73	5.57024
1487.46	5.69839
1488.39	5.58133
1488.83	5.62165
1489.27	5.60372
1489.35	5.65757
1490.2	5.58427
1490.05	5.71201
1490.67	5.67939
1490.19	5.8242
1491.8	5.51804
1491.79	5.70803
1492.18	5.64828
1492.25	5.74227
1492.97	5.70073
1492.86	5.77301
1493.73	5.65628
1493.35	5.80899
1494.64	5.61384
1493.77	5.8628
1494.83	5.72472
1494.44	5.87371
1495.11	5.77577
1494.45	5.93596
1496.02	5.65784
1495.05	5.96999
1495.71	5.77953
1496	5.82203
1496.1	5.85438
1496.12	5.85931
1496.26	5.85495
1496.56	5.88372
1496.81	5.85182
1496.01	6.04182
1496.98	5.83451
1496.88	5.87742
1497.12	5.88957
1496.65	6.00849
1497.49	5.84772
1496.63	6.0701
1497.65	5.82332
1496.96	6.04708
1497.68	5.88053
1497.74	5.9354
1497.96	5.91531
1497.97	5.92788
1498.16	5.96067
1498.01	5.98176
1498.66	5.88875
1498.43	5.9718
1499.05	5.88123
1498.69	6.01287
1500.39	5.73847
1499.66	6.0167
1500.49	5.87848
1500.47	5.94602
1501.48	5.85661
1500.94	6.0298
1501.73	5.90479
1501.02	6.12087
1501.73	5.95132
1501.64	6.07592
1502.18	5.9387
1501.92	6.09176
1502.46	5.99294
1502.5	6.04128
1502.8	6.01849
1503.24	6.01823
1503.2	6.0617
1502.97	6.11236
1503.59	6.02828
1502.52	6.30932
1503.55	6.00959
1503.61	6.0943
1503.72	6.11063
1503.39	6.19663
1504.37	5.97431
1504.21	6.1233
1505.26	5.9447
1504.56	6.1785
1505.59	5.99523
1505.66	6.07283
1505.81	6.10393
1505.82	6.14718
1506.09	6.1334
1505.46	6.26578
1506.4	6.06799
1506.97	6.05884
1507.16	6.10421
1506.27	6.27335
1508.45	5.92014
1507.08	6.31894
1507.91	6.11236
1507.75	6.23996
1508.6	6.10034
1507.49	6.34398
1508.99	6.05332
1508.94	6.20203
1509.33	6.11069
1509.1	6.23706
1510.4	6.06138
1510.19	6.19881
1510.95	6.10617
1510.74	6.23283
1511.27	6.16055
1511.19	6.23744
1511.96	6.15027
1512.38	6.12219
1512.81	6.16956
1512.9	6.19924
1513.73	6.14427
1513.33	6.23445
1514.74	6.06172
1513.81	6.33912
1515.19	6.12248
1514.73	6.32456
1516.13	6.09209
1516.11	6.19724
1516.66	6.216
1516.26	6.30568
1517.54	6.1468
1516.61	6.41518
1517.83	6.17474
1517.86	6.28939
1517.89	6.31025
1518.98	6.18211
1518.78	6.36307
1518.99	6.29832
1520.27	6.17087
1519.55	6.35917
1520.61	6.24961
1520.15	6.41143
1520.86	6.29746
1520.75	6.39439
1521.24	6.31595
1521.34	6.34348
1521.87	6.30466
1521.41	6.46826
1522.57	6.30477
1521.91	6.48874
1522.79	6.32019
1522.75	6.41229
1522.73	6.45464
1523.4	6.34962
1523.93	6.3641
1523.73	6.43795
1524.23	6.38399
1524.28	6.46111
1524.77	6.42245
1524.64	6.47455
1525.52	6.35694
1525.02	6.52479
1526.2	6.32503
1525.66	6.53362
1527.29	6.25499
1526.43	6.5742
1527.59	6.34836
1527.17	6.53502
1527.95	6.38933
1527.89	6.47801
1527.99	6.49812
1528.13	6.5254
1528.57	6.44693
1528.85	6.47595
1528.86	6.52859
1528.43	6.60389
1528.84	6.55677
1529.14	6.52605
1529.71	6.46464
1529.65	6.53627
1530.22	6.49054
1530.05	6.59524
1531.09	6.41946
1530.89	6.59357
1531.07	6.594
1530.82	6.63739
1531.92	6.48576
1531.42	6.65652
1531.63	6.63042
1531.79	6.61659
1532.31	6.58148
1531.79	6.70381
1533.32	6.45765
1532.59	6.68952
1533.29	6.55936
1532.93	6.68081
1533.13	6.67472
1532.8	6.74754
1533.22	6.67772
1533.67	6.59528
1534.57	6.54177
1534.28	6.66399
1534.8	6.6505
1534.38	6.73484
1534.71	6.6942
1534.61	6.75208
1535.69	6.57796
1534.49	6.82669
1535.99	6.54707
1535.37	6.77077
1535.93	6.68809
1536.06	6.72208
1536.95	6.62325
1537.15	6.61846
1537.96	6.60153
1537.77	6.72222
1538.89	6.5834
1538.74	6.68825
1539.32	6.67251
1539.35	6.71782
1539.56	6.74895
1540.26	6.68278
1540.69	6.71495
1540.51	6.75284
1542.08	6.55505
1542.09	6.69791
1542.94	6.61709
1542.78	6.75444
1543.39	6.70541
1543.32	6.76665
1544.89	6.55259
1544.6	6.76739
1545.21	6.66187
1545.07	6.84495
1545.62	6.72753
1546.12	6.77485
1546.49	6.76191
1546.35	6.84033
1547.2	6.74923
1546.82	6.86718
1547.76	6.76283
1548.44	6.73071
1549.03	6.69685
1549.37	6.75544
1550.13	6.77917
1549.77	6.88576
1550.54	6.79525
1551.03	6.79667
1552.07	6.70431
1551.35	6.94094
1552.18	6.82056
1552.17	6.89322
1552.31	6.92655
1552.93	6.82528
1553.74	6.82225
1553.33	6.93882
1553.72	6.94489
1553.59	6.97221
1554.72	6.80317
1554.24	7.00282
1555.44	6.8468
1555.41	6.92158
1556.3	6.80748
1555.99	7.03687
1556.95	6.8152
1556.01	7.11266
1557.17	6.87902
1557.28	6.95378
1558.22	6.86626
1557.96	7.01654
1558.96	6.85238
1558.61	7.01526
1559.68	6.82438
1559.01	7.09264
1559.73	6.94453
1559.54	7.02039
1560.94	6.81845
1560.41	7.03284
1560.92	6.94739
1560.55	7.07436
1561.66	6.9327
1561.32	7.08672
1561.91	7.00649
1562.05	7.06238
1562.21	7.06582
1562.52	7.02404
1562.83	7.08631
1562.62	7.0923
1563.4	7.05996
1563.27	7.12732
1563.8	7.05734
1563.23	7.21403
1564.5	7.01215
1564.17	7.13237
1564.68	7.05818
1564.23	7.25978
1565.09	7.05149
1565.57	7.07628
1566.97	6.90214
1566.24	7.17835
1566.87	7.09897
1566.96	7.11502
1567.43	7.10669
1567.19	7.23539
1568.07	7.07849
1567.43	7.26146
1568.43	7.07721
1568.2	7.23027
1568.75	7.1337
1568.53	7.24887
1569.96	7.04538
1569.53	7.21912
1569.97	7.20978
1570.3	7.169
1571.62	7.03332
1570.76	7.25826
1572.27	7.07588
1571.96	7.19456
1572.87	7.11261
1572.32	7.28274
1574.52	6.95942
1573.32	7.32109
1574.44	7.14954
1574.35	7.26415
1575.17	7.1611
1575.39	7.19162
1576.51	7.07819
1576.77	7.17106
1576.97	7.23614
1576.94	7.29134
1578.48	7.06897
1578.63	7.21985
1578.8	7.2635
1579.24	7.21453
1580.25	7.18308
1580.31	7.27068
1581.02	7.21033
1580.95	7.2973
1582.1	7.15365
1582.29	7.2732
1583.55	7.12665
1583.16	7.32292
1583.91	7.24942
1584.01	7.32177
1585.09	7.19998
1585.36	7.26186
1586.73	7.12476
1586.4	7.32793
1587.61	7.21311
1587.35	7.34801
1588.28	7.31267
1587.86	7.4068
1588.71	7.34996
1589.01	7.33554
1589.6	7.36908
1589.66	7.35274
1590.85	7.27307
1589.68	7.54541
1591.43	7.21633
1591.1	7.40914
1591.89	7.28632
1591.56	7.46777
1592.88	7.2348
1592.42	7.46162
1593.26	7.33037
1592.92	7.4689
1593.73	7.42999
1593.24	7.52622
1594.81	7.31771
1594.41	7.49474
1595.07	7.38899
1595.5	7.43203
1595.77	7.46985
1595.63	7.51413
1597	7.38173
1596.74	7.47448
1597.55	7.39986
1597.37	7.57022
1597.54	7.55866
1597.82	7.51737
1598.62	7.51866
1598.55	7.51574
1599.05	7.52201
1599.28	7.4926
1599.38	7.59573
1599.48	7.54429
1599.84	7.5748
1600.01	7.58027
1601.17	7.43183
1601.5	7.5107
1601.53	7.57262
1601.64	7.61362
1601.85	7.65046
1601.9	7.63895
1602.78	7.58701
1602.54	7.6295
1603.49	7.49821
1603.81	7.59358
1604.55	7.51051
1604.43	7.64462
1604.86	7.63214
1605.03	7.6608
1605.77	7.56933
1605.6	7.69232
1606.55	7.54363
1606.14	7.71418
1607.05	7.58466
1606.86	7.69216
1607.28	7.65531
1607.34	7.72381
1608.01	7.61259
1607.52	7.78059
1608.09	7.71571
1607.99	7.76586
1608.38	7.76615
1608.66	7.67825
1609.28	7.66888
1608.95	7.80814
1609.75	7.6893
1609.61	7.77412
1609.94	7.71209
1610.4	7.74014
1610.89	7.72942
1611.12	7.71648
1611.7	7.69022
1611.28	7.82331
1612.73	7.62478
1612.65	7.72034
1613.74	7.63101
1613.84	7.75694
1615.08	7.62508
1615.02	7.70124
1616.33	7.58757
1616.56	7.68423
1616.89	7.73982
1617.53	7.68176
1618.73	7.61387
1618.9	7.71621
1619.77	7.65602
1620.84	7.59084
1621.84	7.62284
1622.51	7.62666
1623.09	7.70447
1623.56	7.66
1624.7	7.57393
1625.29	7.60645
1626.18	7.59012
1627	7.66509
1627.84	7.60212
1628.3	7.66536
1629	7.75476
1629.65	7.71469
1631.28	7.58194
1631.56	7.70728
1632.93	7.59438
1632.7	7.79481
1633.92	7.75309
1634.06	7.82506
1635.25	7.74718
1635.52	7.77945
1636.57	7.74508
1637.23	7.76909
1638.17	7.75079
1638.53	7.86067
1638.71	7.87521
1639.02	7.92244
1639.34	7.91371
1639.49	7.94884
1640.21	7.90499
1640.17	7.94924
1640.94	7.89583
1641.2	7.92666
1641.92	7.91617
1641.76	8.00199
1642.56	7.97821
1642.53	7.99722
1643.17	7.97017
1643.18	8.0117
1644.44	7.89227
1644.13	8.04786
1644.86	7.99725
1644.65	8.07817
1645.31	7.99878
1644.81	8.16216
1645.55	8.01947
1645.95	8.05352
1646.44	8.0041
1646.64	8.05222
1646.84	8.08628
1646.68	8.13287
1647.03	8.13743
1647.2	8.0821
1648.03	8.05301
1647.82	8.18567
1648.85	8.02776
1647.97	8.22268
1648.91	8.04447
1649.08	8.16725
1648.82	8.23255
1649.15	8.12011
1649.26	8.20784
1649.03	8.25279
1649.81	8.11131
1649.58	8.20706
1650.37	8.15164
1650.16	8.19416
1651.07	8.15227
1651.14	8.13766
1651.88	8.16991
1651.66	8.22929
1652.38	8.15548
1652.06	8.27867
1652.53	8.20057
1652.19	8.3278
1653.69	8.05928
1653.4	8.23491
1654.98	8.0725
1655.31	8.09592
1656.31	8.06447
1656.36	8.13465
1656.56	8.21185
1656.48	8.27875
1657.35	8.1791
1657.59	8.15171
1658.22	8.17008
1658.47	8.22032
1659.26	8.19717
1659.28	8.22058
1659.67	8.22171
1660.22	8.22056
1665.33	7.40142
1665.52	7.82404
1668.24	7.62529
1668.85	7.89977
1669.62	7.93398
1671.49	7.88821
1672.72	7.91739
1673.81	7.92395
1675.06	7.96282
1675.84	8.03193
1676.94	8.01384
1678.02	8.02526
1679.64	7.98738
1680.24	8.06536
1681.93	7.96123
1682.24	8.14009
1684.04	8.0195
1684.29	8.18457
1685.6	8.04092
1686.47	8.11305
1688.46	7.99006
1688.68	8.13293
1690.05	8.0279
1689.85	8.29308
1691.88	7.94224
1692.64	8.05556
1693.97	8.06917
1694.63	8.16853
1695.51	8.18145
1695.97	8.25038
1697.07	8.21014
1697.76	8.25182
1698.7	8.20969
1700.41	8.07356
1701.1	8.23611
1701.97	8.1924
1703.08	8.23192
1703.18	8.31583
1703.67	8.36751
1704.6	8.3201
1704.82	8.45013
1705.46	8.41085
1705.46	8.50624
1705.62	8.53169
1705.9	8.5356
1706.36	8.46938
1706.69	8.50024
1707.49	8.40131
1707.23	8.60113
1707.81	8.49171
1707.58	8.63369
1707.89	8.52115
1708.11	8.59741
1708.36	8.58778
1708.27	8.6429
1708.72	8.56944
1708.73	8.66942
1708.85	8.61834
1708.44	8.73624
1708.76	8.63668
1709.09	8.69511
1708.6	8.70643
1709.26	8.63776
1709.05	8.68621
1708.85	8.76859
1708.8	8.71473
1709.15	8.70429
1709.05	8.70289
1709.05	8.76591
1709.99	8.55764
1709.87	8.68881
1709.87	8.74674
1709.86	8.72221
1710.72	8.61688
1710.27	8.78064
1710.95	8.62695
1710.48	8.81224
1711.09	8.667
1710.75	8.8226
1710.89	8.74063
1710.6	8.85956
1711.03	8.72155
1710.6	8.88603
1711.48	8.6578
1711.33	8.81433
1711.22	8.78294
1711.03	8.88613
1711.38	8.79651
1710.8	8.90956
1711.28	8.80385
1711.35	8.81486
1711.14	8.84754
1710.98	8.88379
1711.35	8.83489
1711.03	8.9179
1711.58	8.80368
1711.43	8.87814
1711.64	8.82613
1710.93	8.99053
1711.44	8.84516
1711.23	8.93049
1711.91	8.81121
1711.51	8.90476
1711.98	8.85651
1711.89	8.92877
1711.82	8.87772
1712.24	8.84165
1712.21	8.89547
1712.23	8.8902
1712.46	8.90241
1712.3	8.95537
1712.75	8.88546
1712.17	8.98218
1712.92	8.83985
1712.84	8.95959
1713.15	8.90111
1712.67	9.04742
1712.61	9.02927
1713.04	8.95059
1713.66	8.82624
1712.9	9.04392
1713.71	8.90545
1713.15	9.05152
1713.65	8.93398
1713.67	9.00025
1714.02	8.9376
1714.02	8.98802
1714.56	8.89109
1714.62	9.00309
1714.73	9.02282
1714.36	9.04018
1715.57	8.88829
1715.2	9.00447
1716.04	8.90872
1716.05	8.98037
1716.47	8.95292
1716.12	9.04661
1717.04	8.93987
1716.7	9.08236
1717.45	8.9433
1716.86	9.12917
1717.29	9.02124
1717.14	9.11454
1717.5	9.04439
1717.17	9.11464
1717.71	9.09062
1717.6	9.11293
1717.72	9.0795
1717.52	9.12349
1718.51	9.02893
1717.67	9.16812
1718.15	9.12381
1718.1	9.13247
1718.28	9.12898
1718.27	9.15344
1718.32	9.17906
1718.04	9.18006
1718.78	9.0967
1718.67	9.13506
1718.93	9.14323
1719.31	9.12597
1719.17	9.19091
1718.89	9.2701
1718.95	9.17644
1718.94	9.23351
1719.28	9.17023
1719.12	9.23636
1719.5	9.14443
1718.8	9.27411
1719.94	9.18646
1719.31	9.25301
1719.85	9.2067
1719.54	9.22523
1719.94	9.22187
1719.59	9.26624
1719.62	9.30678
1719.47	9.30608
1720.01	9.22836
1719.53	9.28679
1719.99	9.24918
1719.6	9.33189
1720.09	9.22861
1719.48	9.37438
1720.27	9.24232
1719.94	9.2991
1720.23	9.26042
1719.92	9.37153
1720.08	9.34477
1719.52	9.40835
1720.39	9.26045
1720.03	9.35594
1720.02	9.35095
1719.83	9.39432
1720.61	9.24426
1720.1	9.35012
1720.28	9.37051
1720.11	9.40004
1720.9	9.22879
1720.1	9.45119
1720.97	9.28094
1720.47	9.42164
1720.8	9.3908
1720.16	9.47192
1721.11	9.31261
1720.45	9.44909
1721.27	9.3252
1720.68	9.45525
1721.42	9.30737
1720.87	9.4424
1721.53	9.38369
1720.91	9.45992
1721.36	9.40227
1720.85	9.49014
1721.49	9.38596
1721.09	9.50243
1721.56	9.42823
1720.88	9.53801
1721.33	9.45025
1720.99	9.51761
1721.22	9.50696
1721.21	9.49888
1721.19	9.5053
1721.31	9.4876
1721.51	9.48751
1721.47	9.49648
1721.47	9.51508
1721.32	9.51519
1721.66	9.52203
1721.79	9.47188
1721.58	9.52509
1721.71	9.54121
1721.78	9.54174
1721.75	9.49367
1721.85	9.57684
1721.82	9.53187
1722.25	9.51754
1722.2	9.52909
1722.37	9.5437
1722.46	9.54622
1722.58	9.55585
1722.47	9.58057
1722.99	9.51345
1723.02	9.52016
1723.27	9.54536
1723.18	9.59441
1723.45	9.57233
1723.43	9.5501
1723.98	9.56287
1723.59	9.62842
1723.77	9.62985
1723.45	9.6789
1724.14	9.55424
1723.81	9.67916
1724.27	9.64208
1724.01	9.64636
1724.09	9.66089
1724.51	9.56719
1724.24	9.706
1724.45	9.63804
1724.45	9.6788
1724.46	9.67389
1724.44	9.72971
1724.19	9.71123
1724.57	9.68071
1724.56	9.66544
1724.26	9.79522
1724.35	9.71534
1724.58	9.72922
1724.16	9.80993
1724.71	9.70294
1724.7	9.69217
1724.99	9.69755
1724.62	9.78194
1724.79	9.76784
1724.35	9.82102
1724.97	9.7362
1724.62	9.78344
1724.64	9.81836
1724.62	9.77767
1725.18	9.68248
1724.63	9.81561
1724.72	9.83837
1724.51	9.81632
1724.91	9.77954
1724.89	9.81498
1724.59	9.88605
1724.88	9.81453
1725	9.80601
1724.7	9.83059
1724.9	9.87489
1724.76	9.85674
1724.93	9.82951
1724.38	9.88301
1724.69	9.8993
1725.19	9.7694
1724.82	9.89607
1724.8	9.90219
1725.05	9.86196
1724.8	9.88995
1725.21	9.87734
1724.83	9.88563
1724.95	9.91165
1724.52	9.9706
1725.08	9.87834
1724.81	9.90625
1725.01	9.95435
1724.98	9.88448
1725.14	9.91084
1724.92	9.94102
1725	9.95562
1724.93	9.93883
1725.37	9.93155
1724.81	10.0304
1725.23	9.92686
1724.94	9.96598
1725.17	9.96148
1724.81	10.0169
1725.03	9.98673
1725.19	9.9329
1725.26	9.98509
1724.98	10.0306
1725.43	9.96616
1725.5	9.93831
1725.43	10.0153
1725.45	10.011
1725.46	10.0113
1725.39	10.0687
1725.5	10.0453
1725.51	9.99617
1725.38	10.0817
1725.4	10.0557
1725.37	10.1059
1725.31	10.0283
1725.68	10.0409
1725.42	10.0767
1725.68	10.0165
1725.18	10.1247
1725.76	10.067
1726	10.0373
1725.74	10.0838
1725.42	10.1089
[truncated: 3,401 more rows]

## Sheet: KO4
Displacement [nm]	Load [microN]
0	0.42336
-0.07316	0.4636
0.1902	0.38793
-0.291	0.58744
-0.00735	0.48174
-0.28677	0.59509
0.25616	0.3975
0.1358	0.467
0.39199	0.39846
0.17116	0.49762
0.42556	0.40701
0.37459	0.47086
0.43328	0.46382
0.40025	0.48725
0.78568	0.34623
0.89085	0.35683
0.98114	0.35422
0.68971	0.49366
0.67957	0.49334
0.74731	0.49575
0.92626	0.43117
0.44003	0.64199
0.64752	0.54827
0.80472	0.49441
1.18766	0.36276
0.83676	0.5347
0.90007	0.51141
0.78285	0.5635
1.12663	0.42728
0.99594	0.50073
1.06619	0.48488
1.09185	0.47575
1.15432	0.47236
1.3578	0.41295
0.97049	0.57171
1.07468	0.5443
0.97377	0.56326
1.39181	0.42221
1.33757	0.46848
1.03182	0.59451
1.23605	0.51324
0.86764	0.66034
1.07511	0.5483
0.95638	0.6132
1.546	0.40016
1.04182	0.60498
1.03092	0.58559
1.36762	0.46624
1.21052	0.53602
1.34394	0.48792
1.01931	0.60268
1.49712	0.44152
1.29245	0.52811
1.26226	0.55921
1.3848	0.49894
1.32572	0.54217
1.21048	0.57886
1.63697	0.44928
1.46915	0.50003
1.37125	0.5684
1.86394	0.37054
1.71001	0.46548
1.53512	0.53347
2.06231	0.34833
1.65857	0.51865
1.66566	0.52678
1.96503	0.42671
1.88891	0.47909
2.04662	0.43346
1.82342	0.53369
2.02515	0.46636
2.17258	0.42707
2.07296	0.49221
2.08981	0.50539
2.36312	0.41294
1.91233	0.61297
2.4007	0.41047
2.18206	0.51239
2.29053	0.48431
2.52239	0.41366
2.57282	0.40662
2.41046	0.49984
2.52615	0.44821
2.40875	0.52467
2.73847	0.41278
2.31689	0.58824
2.82734	0.40239
2.74479	0.46747
3.05839	0.35162
2.9587	0.44484
2.70731	0.54048
3.15964	0.36953
3.36879	0.34799
3.01414	0.49222
2.96492	0.5325
3.42738	0.37624
2.7883	0.62628
3.00283	0.5391
3.37566	0.39865
2.77195	0.65032
3.21154	0.46651
3.13241	0.53336
3.19458	0.50102
3.00431	0.5853
3.31181	0.47643
3.58607	0.40112
3.27567	0.54266
3.14673	0.6232
3.69674	0.37822
3.66648	0.44895
3.60615	0.48782
3.34406	0.60736
3.81017	0.41562
4.03473	0.38908
4.16492	0.36905
4.25573	0.38588
4.26991	0.41013
4.5085	0.36143
4.69062	0.34225
4.3572	0.50577
4.84565	0.35821
5.16267	0.30656
4.58991	0.55582
5.16916	0.36339
4.77628	0.5593
5.15751	0.45893
5.61044	0.32628
5.18924	0.54625
5.54326	0.43026
5.71268	0.42477
5.70655	0.46185
6.04104	0.37184
5.7112	0.55418
5.78859	0.56656
5.97348	0.51477
6.51912	0.36771
6.33452	0.48471
6.40005	0.49744
6.4841	0.49739
6.70243	0.4709
7.21443	0.33019
6.90484	0.5195
7.43608	0.38999
6.85814	0.64811
7.19353	0.54615
7.59472	0.45213
7.84184	0.41337
7.48174	0.59865
8.38557	0.31652
7.79328	0.60969
8.16206	0.49384
7.83331	0.66874
8.63682	0.41269
8.51879	0.54348
8.75755	0.48978
9.10791	0.43687
9.41157	0.37669
9.10364	0.55614
9.71217	0.36506
9.40492	0.55276
9.87167	0.4251
9.71899	0.55663
10.2856	0.40099
10.2155	0.50082
10.2472	0.54582
10.4989	0.53001
11.1753	0.33094
10.9205	0.5196
11.5154	0.36659
11.0932	0.60627
11.9243	0.36485
11.7787	0.47672
12.1114	0.46597
11.7283	0.64882
12.5598	0.41556
12.1731	0.62713
12.883	0.42692
12.7144	0.57622
13.2219	0.45786
13.5587	0.428
13.3466	0.58653
13.7862	0.48236
14.0427	0.47596
14.498	0.40101
14.4695	0.48944
14.3281	0.62421
15.0128	0.43355
15.102	0.48742
15.2326	0.52174
15.4924	0.52109
15.5645	0.56174
15.5906	0.64143
16.046	0.53588
16.3107	0.51916
16.8408	0.41691
16.8305	0.50926
17.1309	0.49735
17.3543	0.50637
17.8006	0.43113
17.5583	0.60572
18.3298	0.41224
18.3058	0.53539
19.0727	0.34351
18.8143	0.57395
19.31	0.46571
19.5927	0.45737
19.6895	0.52396
20.1837	0.39859
20.4314	0.44288
20.3655	0.56177
21.4065	0.28918
20.7081	0.67433
21.609	0.41614
21.9432	0.41442
22.3449	0.39377
22.3141	0.50739
23.0822	0.34927
23.0212	0.51015
23.5624	0.39838
23.6419	0.50531
23.5503	0.64816
24.1301	0.51777
24.2212	0.59524
24.7882	0.50033
25.1541	0.46927
25.1393	0.62043
25.8068	0.44075
25.5958	0.66416
26.438	0.44902
26.8109	0.4244
26.8261	0.56398
27.0328	0.60265
27.4202	0.54512
27.6747	0.57676
28.0417	0.54167
28.0511	0.6651
28.5255	0.58554
28.6606	0.66186
29.3242	0.51512
29.5455	0.5671
29.6949	0.62554
30.0828	0.59487
30.4876	0.52311
30.8258	0.53476
30.9898	0.59103
31.1346	0.65061
31.8265	0.4996
31.7752	0.65003
32.7309	0.42682
32.6635	0.59463
33.1789	0.52222
32.7866	0.78975
33.9819	0.44355
33.9648	0.61444
34.7253	0.46108
35.0925	0.48058
35.5021	0.46916
35.5231	0.62406
35.8452	0.62643
36.2497	0.61217
36.5088	0.63334
37.0181	0.58509
37.4167	0.56534
38.0025	0.51648
37.9756	0.65631
39.0612	0.40713
39.0026	0.56807
39.5994	0.51312
39.8382	0.57419
40.3004	0.55458
41.1102	0.40958
40.7753	0.69773
41.3119	0.60284
41.4066	0.69996
42.0589	0.56483
42.0812	0.7019
42.69	0.62542
42.7951	0.71716
43.6153	0.55316
43.9684	0.57523
44.625	0.48811
44.7474	0.60202
45.506	0.50373
45.5423	0.65605
46.2099	0.52947
46.7422	0.52648
47.2866	0.49319
47.3841	0.64033
48.0724	0.51742
48.0483	0.70828
48.9373	0.52645
49.1669	0.62789
49.76	0.5654
50.14	0.59093
50.7811	0.53183
51.1077	0.60427
51.9014	0.49725
52.175	0.56182
52.7401	0.49617
52.8915	0.623
53.7848	0.46419
53.7462	0.65558
54.7014	0.47178
54.7931	0.632
55.3492	0.60442
55.84	0.59161
56.477	0.54201
56.4992	0.72142
57.2423	0.6096
57.877	0.56322
58.6513	0.46315
58.6686	0.65665
59.5339	0.52875
59.7892	0.61846
60.2296	0.66072
60.7414	0.63891
61.3554	0.58649
61.6685	0.6721
62.8342	0.45256
62.6337	0.71954
63.6978	0.50749
63.9494	0.60169
64.2972	0.65803
64.6349	0.71704
65.0611	0.72715
65.0858	0.8981
66.0706	0.67465
66.8118	0.61307
66.9635	0.73616
67.2648	0.80057
68.4427	0.55
68.5454	0.71798
69.1953	0.66611
69.209	0.84625
70.0378	0.68927
70.8849	0.57173
71.2339	0.68288
71.2259	0.86143
72.0384	0.74846
72.5433	0.72274
73.5609	0.57726
73.3744	0.84847
74.0009	0.80078
74.6943	0.72957
74.8797	0.81171
75.2849	0.84265
76.2517	0.6626
76.1292	0.8983
77.2833	0.65279
77.3657	0.83632
78.4405	0.61774
78.3671	0.87733
79.2815	0.70171
79.8234	0.72741
80.2509	0.78369
80.6562	0.80837
81.5541	0.69431
81.4653	0.91223
82.5405	0.7202
82.8786	0.80289
83.3006	0.84025
83.9523	0.80063
84.7443	0.71924
85.0033	0.83239
85.8005	0.78153
85.8415	0.93416
86.6679	0.7756
87.2378	0.76471
87.7554	0.81044
87.7896	0.95626
88.7683	0.81017
89.0613	0.88648
90.0539	0.751
90.473	0.82947
91.2669	0.73007
91.455	0.91788
92.2496	0.79264
92.7216	0.8493
93.4556	0.79412
94.0062	0.82015
94.7789	0.74015
94.8336	0.97254
95.7894	0.79538
95.9192	0.97088
96.9246	0.81975
97.6583	0.77605
98.1399	0.80195
98.2776	0.96133
99.6245	0.65629
99.2722	1.05028
100.471	0.8076
100.902	0.86924
101.851	0.7826
102.405	0.7907
102.938	0.83845
103.191	0.97994
104.067	0.85162
104.416	0.94296
105.195	0.89205
105.583	0.96658
106.235	0.95693
106.876	0.91361
107.65	0.88694
108.034	0.94768
109.004	0.848
109.249	0.99365
110.267	0.85644
110.192	1.0942
111.276	0.93234
111.688	1.00579
112.617	0.91586
112.945	1.01544
113.902	0.90076
114.419	0.92251
115.474	0.81104
115.914	0.90934
116.905	0.79089
116.957	1.02254
117.873	0.93065
118.327	1.0133
119.308	0.87138
119.495	1.03248
120.507	0.94182
121.288	0.8692
122.01	0.91005
121.762	1.19777
123.076	0.91001
123.449	0.98814
124.542	0.87253
124.935	0.96305
125.633	0.96897
126.165	1.02754
126.878	0.98441
127.702	0.95772
128.589	0.89648
128.583	1.13175
129.661	0.98266
130.142	1.05591
131.081	0.96226
131.14	1.19851
132.824	0.79705
133.213	0.98309
133.991	0.96529
134.276	1.10244
134.99	1.05815
135.611	1.0294
136.21	1.09327
136.61	1.16919
137.733	1.00183
137.829	1.2187
139.223	0.95032
139.264	1.21888
140.234	1.10811
140.968	1.07046
141.558	1.09998
142.305	1.11377
142.924	1.10557
143.792	1.09075
144.541	1.05812
145.024	1.13825
146.381	0.91655
146.946	1.01806
147.664	1.00201
148.296	1.02544
148.815	1.09672
149.683	1.06947
151.112	0.80967
151.198	1.1108
152.521	0.91462
152.752	1.12458
153.826	0.98951
154.648	1.02226
155.362	1.0472
155.862	1.15138
157.074	0.96676
157.15	1.24196
158.554	0.99258
158.892	1.18582
159.799	1.10021
160.33	1.15622
161.05	1.19205
161.808	1.15733
163.031	0.99423
163.717	1.0869
164.494	1.0897
165.017	1.20395
165.594	1.25282
166.91	1.05919
167.71	1.06907
168.133	1.23712
169.112	1.1389
169.784	1.1898
170.77	1.11758
171.227	1.25613
172.143	1.20129
172.871	1.18585
173.532	1.23252
174.063	1.28346
175.392	1.07006
175.627	1.3268
176.984	1.08231
177.361	1.27693
177.969	1.33897
179.076	1.19892
179.75	1.24516
181.023	1.10058
181.763	1.14776
182.463	1.21182
183.383	1.18983
184.061	1.24932
185.351	1.10976
185.992	1.15185
186.456	1.25578
187.298	1.22852
187.952	1.30083
189.128	1.16498
190.102	1.15237
190.56	1.30134
191.482	1.27165
192.364	1.26084
193.332	1.20092
194.493	1.1424
195.219	1.21659
196.064	1.21863
196.935	1.22134
197.369	1.39227
198.257	1.3446
199.288	1.27449
200.13	1.23178
201.01	1.26526
202.473	1.02469
205.247	0.52118
205.275	0.90509
207.475	0.6038
208.47	0.65435
209.639	0.75065
211.013	0.65954
212.313	0.71457
213.861	0.58989
214.216	0.88948
215.964	0.72091
216.854	0.82494
218.539	0.70549
219.413	0.85023
221.195	0.64574
222.148	0.80104
223.7	0.69225
224.791	0.76446
226.148	0.74989
227.042	0.88069
228.253	0.83868
229.146	0.93178
231.123	0.69484
232.02	0.84671
233.427	0.81107
234.384	0.91892
235.774	0.84363
237.297	0.80152
238.518	0.80712
239.723	0.87398
241.214	0.80542
242.132	0.89546
243.429	0.8647
244.724	0.86423
245.971	0.91285
246.983	0.97869
248.742	0.82482
249.488	1.009
251.096	0.89226
251.881	1.07499
253.973	0.8041
254.506	1.04539
256.35	0.85216
256.893	1.0721
258.669	0.94009
259.786	0.9484
261.404	0.89657
261.791	1.18113
263.883	0.88293
264.832	1.037
266.298	0.98444
267.904	0.9149
268.961	1.03149
269.833	1.12408
271.331	1.03294
272.266	1.13567
273.651	1.11769
275.254	1.00244
276.178	1.14655
277.516	1.10186
279.146	1.01931
279.844	1.22499
281.665	1.04675
282.737	1.14344
284.185	1.0536
284.995	1.20562
286.166	1.2237
287.009	1.3398
289	1.07098
289.496	1.37692
291.82	0.99734
292.066	1.38219
293.871	1.16164
294.951	1.25238
296.208	1.26871
296.898	1.44753
298.812	1.17734
299.34	1.40202
300.664	1.32297
301.66	1.43217
302.848	1.41518
304.158	1.39416
305.242	1.43959
306.513	1.38999
308.328	1.20489
309.185	1.38348
310.354	1.41988
311.443	1.45041
312.495	1.49871
313.666	1.47041
314.955	1.38569
316.184	1.44845
317.632	1.36708
318.839	1.40922
319.741	1.53329
321.1	1.49978
322.925	1.288
323.645	1.51005
325.056	1.4088
326.33	1.45629
328.088	1.29319
328.625	1.5276
330.196	1.40833
331.122	1.54271
332.59	1.43844
333.867	1.4896
335.373	1.40708
336.506	1.47072
337.316	1.60085
338.773	1.52997
340.34	1.43093
341.453	1.51202
343.483	1.29438
344.041	1.54394
345.66	1.37904
346.437	1.6242
348.315	1.35927
348.984	1.63837
350.865	1.41013
351.826	1.56705
353.071	1.57695
354.296	1.61644
356.093	1.42953
357.315	1.50172
358.73	1.47965
359.968	1.48813
360.846	1.61139
361.937	1.70365
363.543	1.57146
364.427	1.72138
366.296	1.53403
367.152	1.68004
368.729	1.55108
369.93	1.67289
371.368	1.60825
372.447	1.70568
374.372	1.52746
375.079	1.6936
376.738	1.5438
377.576	1.75061
379.701	1.4654
380.09	1.83033
381.663	1.71732
382.985	1.71502
384.844	1.52609
385.67	1.75894
387.67	1.5049
388.592	1.72159
390.583	1.5048
391.039	1.80767
392.517	1.69599
395.171	1.31268
396.839	1.34638
398.671	1.28154
400.409	1.28631
402.009	1.32385
403.538	1.36455
405.706	1.24193
407.628	1.2067
408.73	1.34606
410.65	1.26905
412.509	1.24981
414.32	1.25387
415.878	1.32566
418	1.20961
419.581	1.29593
421.895	1.18879
423.468	1.28221
425.717	1.12814
426.935	1.30992
429.393	1.11783
430.428	1.39582
433.428	1.02752
434.499	1.34115
436.822	1.16345
438.495	1.28494
440.946	1.08132
441.61	1.4819
444.409	1.13118
445.779	1.32932
448.534	1.06789
450.147	1.2388
452.132	1.2087
454.052	1.25704
456.186	1.20983
457.891	1.29085
459.144	1.42972
461.131	1.39792
463.413	1.27477
465.233	1.33703
467.045	1.3547
468.741	1.42745
471.193	1.27227
472.701	1.44806
475.603	1.13666
476.973	1.3354
479.649	1.08851
480.632	1.48885
482.769	1.40379
484.758	1.40089
486.909	1.33667
488.556	1.4769
491.277	1.23285
492.946	1.3093
495.425	1.17138
497.005	1.36914
499.338	1.25136
501.874	1.18853
504.789	0.97148
506.558	1.17104
509.024	1.11093
510.724	1.27644
513.163	1.16519
515.414	1.17348
517.965	1.09117
519.852	1.26496
522.613	1.11789
524.539	1.26332
527.341	1.09756
528.979	1.30695
531.585	1.13703
533.607	1.29361
536.276	1.14603
538.166	1.30363
540.821	1.17939
542.902	1.32341
545.119	1.29141
547.071	1.38168
548.978	1.43494
551.323	1.41458
554.124	1.28047
555.912	1.41499
558.478	1.31332
560.097	1.54769
562.717	1.4208
564.741	1.42686
566.961	1.40526
568.753	1.54893
571.599	1.38337
573.237	1.61063
576.065	1.39065
578.142	1.51114
580.396	1.51868
582.223	1.61074
584.7	1.42934
586.624	1.62049
588.963	1.5527
591.243	1.56404
593.673	1.52696
595.666	1.6065
598.473	1.44325
600	1.73872
602.176	1.66905
604.607	1.5917
606.742	1.65894
608.644	1.77472
611.071	1.66307
613.385	1.65486
615.477	1.71125
617.683	1.73949
620.014	1.6449
621.44	1.8565
624.247	1.67303
626.176	1.78837
628.901	1.65755
630.846	1.78402
633.55	1.64146
635.411	1.78083
637.904	1.68316
639.693	1.79848
642.613	1.56654
644.506	1.7655
647.277	1.6239
649.227	1.78136
651.555	1.72176
653.783	1.7975
656.396	1.71612
658.543	1.73146
661.038	1.66426
663.222	1.75779
666.311	1.57048
668.155	1.77688
670.827	1.65792
673.132	1.78053
675.543	1.74703
678.135	1.70297
680.107	1.79388
683.093	1.66762
685.303	1.72631
687.973	1.70017
691.16	1.52015
695.119	1.20407
697.39	1.41968
699.7	1.52298
702.59	1.45361
705.483	1.48724
708.568	1.40683
711.009	1.55695
714.252	1.39579
717.652	1.28133
720.433	1.31978
723.1	1.39938
726.104	1.41923
729.457	1.34107
732.975	1.24246
735.359	1.50261
738.812	1.28991
741.547	1.38837
745.23	1.23789
747.75	1.45421
751.162	1.31994
754.243	1.39778
757.855	1.25811
760.284	1.43848
763.681	1.32246
766.603	1.47582
770.068	1.32373
772.984	1.47054
776.511	1.34171
779.728	1.34453
783.793	1.10239
786.91	1.25998
790.379	1.21548
793.615	1.32231
797.544	1.17619
800.436	1.34939
803.36	1.36824
807.496	1.2026
810.683	1.29486
814.156	1.3183
817.992	1.22317
822.099	1.09566
824.928	1.31033
828.323	1.31466
832.112	1.32008
835.691	1.31797
839.54	1.25241
842.636	1.4039
846.404	1.30643
849.592	1.41416
853.961	1.21035
856.812	1.46373
860.283	1.48001
863.695	1.50714
866.99	1.46609
870.598	1.45072
874.384	1.3983
877.489	1.55584
881.727	1.3591
884.902	1.55192
888.468	1.44385
891.765	1.54284
895.182	1.57737
898.013	1.76986
901.932	1.61395
905.384	1.64476
909.107	1.56931
911.776	1.78929
915.418	1.7121
918.788	1.73233
921.707	1.88374
925.099	1.88206
928.981	1.7462
931.404	1.96317
934.291	2.02045
937.453	2.12209
940.649	2.04695
943.709	2.0763
946.869	2.09849
949.657	2.20926
953.139	2.02984
955.461	2.22864
958.577	2.17217
961.278	2.31606
963.799	2.37266
967.257	2.29069
970.125	2.28013
972.654	2.41494
975.058	2.48767
977.649	2.47809
979.601	2.65268
982.292	2.659
984.786	2.66288
986.899	2.80107
989.807	2.69547
992.262	2.74113
995.044	2.65736
997.463	2.72667
999.281	2.81958
1001.53	2.89887
1003.72	2.92614
1005.94	2.96386
1008.72	2.84351
1010.36	3.04619
1013.11	2.91857
1014.32	3.23126
1016.87	3.06257
1019.2	3.07819
1021.4	3.01064
1022.47	3.28226
1024.85	3.16391
1026.37	3.33071
1028.99	3.12867
1031.19	3.19924
1032.72	3.29185
1034.65	3.32599
1037.16	3.18154
1038.88	3.34657
1041.31	3.22346
1043.02	3.33491
1045.31	3.16618
1047.34	3.22598
1049.76	3.13793
1051.74	3.2319
1054.27	3.14064
1056.39	3.19725
1058.27	3.24323
1060.44	3.29033
1062.09	3.36294
1066	2.89568
1071.34	2.31423
1071.51	3.02546
1075.56	2.66521
1078.26	2.77789
1081.32	2.72385
1083.36	2.9367
1087.12	2.70586
1088.97	2.99291
1092.22	2.86937
1094.25	2.9826
1096.99	2.97837
1098.79	3.19406
1102.06	2.98022
1104.06	3.19978
1106.46	3.16119
1109	3.19055
1111	3.29004
1113.41	3.33267
1116.33	3.16647
1117.73	3.3851
1120.13	3.29693
1122.24	3.39095
1124.66	3.30932
1126.01	3.59562
1129.03	3.32435
1130.57	3.54313
1132.9	3.43429
1134.98	3.53783
1137	3.56613
1138.83	3.62799
1141.19	3.50809
1142.63	3.66059
1144.28	3.68791
1146.16	3.72336
1147.77	3.77084
1149.62	3.79897
1151.23	3.84402
1152.5	3.93319
1154.76	3.79216
1156.22	3.88413
1158.06	3.84403
1159.57	3.93167
1160.91	3.99195
1162.5	4.01809
1164.39	3.93013
1165.24	4.0948
1166.43	4.06801
1167.36	4.18932
1169.45	4.04076
1170.99	4.06079
1172.07	4.16582
1172.49	4.38909
1174.55	4.16132
1175.53	4.29777
1176.51	4.26007
1177.65	4.36918
1179.04	4.25099
1180.6	4.23844
1181.56	4.311
1183.3	4.22059
1183.74	4.43992
1184.37	4.54529
1186.59	4.24602
1187.22	4.44163
1188.19	4.48415
1189.27	4.43212
1190.31	4.41073
1190.94	4.51917
1192.16	4.46121
1192.98	4.52691
1194.36	4.46099
1194.77	4.62456
1196.13	4.49212
1196.38	4.70414
1197.31	4.63724
1198.43	4.62493
1199.59	4.53415
1200.46	4.64601
1201.16	4.65738
1201.14	4.85425
1202.85	4.58307
1202.76	4.84516
1203.89	4.71384
1204.84	4.74671
1205.33	4.79187
1205.49	4.92859
1206.43	4.81324
1207.56	4.78485
1208.41	4.69368
1208.71	4.87373
1209.46	4.80684
1210.46	4.79828
1211.23	4.78668
1212.03	4.84163
1212.94	4.74139
1212.79	5.02654
1213.73	4.85306
1214.26	4.90449
1215.34	4.74301
1215.59	4.9343
1216.28	4.86901
1217.56	4.8153
1218.71	4.71196
1218.73	4.92678
1219.69	4.84642
1219.88	5.02382
1221.11	4.80628
1221.65	4.92092
1222.52	4.88529
1222.76	5.02604
1223.64	4.9418
1224.35	4.96705
1224.31	5.10546
1225.6	4.96708
1226.24	4.96193
1226.88	4.99874
1227.79	4.91573
1227.51	5.17277
1228.39	5.01536
1229.14	5.05662
1230.08	4.92904
1231.17	4.91886
1232.07	4.86896
1233.05	4.90017
1233.62	4.91775
1234.73	4.89046
1235.39	4.95825
1236.05	5.02981
1236.59	5.03759
1237.35	5.03109
1238.07	5.02488
1238.43	5.14501
1239.67	4.92107
1239.93	5.09647
1240.74	5.00436
1241.19	5.10421
1241.7	5.12994
1243.2	4.91627
1244.01	4.98471
1244.59	5.03156
1245.76	4.98533
1245.79	5.13569
1247.35	4.94764
1247.38	5.17914
1249.13	4.94379
1249.41	5.08894
1250.66	4.96136
1250.55	5.26523
1252.2	4.96773
1252.27	5.17626
1253.13	5.07723
1253.72	5.18163
1254.56	5.12565
1254.94	5.23248
1256.25	5.0708
1256.34	5.27032
1257.41	5.11954
1257.52	5.32229
1258.48	5.17059
1258.96	5.27916
1259.92	5.14191
1260.58	5.22864
1261.2	5.20812
1261.26	5.38404
1262.01	5.32616
1262.36	5.37087
1263.17	5.2751
1263.37	5.43212
1264.25	5.31224
1264.63	5.33357
1265.37	5.29222
1264.91	5.50048
1265.93	5.33196
1265.74	5.47075
1266.97	5.25512
1267.21	5.36928
1268.13	5.29979
1268.01	5.49777
1269.23	5.3091
1269.1	5.49557
1270.05	5.33736
1270.36	5.46205
1270.93	5.43426
1271.11	5.52086
1272.23	5.3269
1271.81	5.61639
1272.64	5.44958
1273.4	5.44713
1273.97	5.42066
1274.26	5.49706
1274.65	5.51333
1274.88	5.57767
1275.76	5.44374
1275.71	5.57553
1276.85	5.44045
1276.87	5.58301
1277.61	5.4908
1277.97	5.54493
1278.57	5.45686
1278.46	5.66104
1279.2	5.53257
1279.5	5.62028
1280.52	5.44766
1280.7	5.55884
1281.62	5.46679
1281.96	5.5475
1283.17	5.40008
1283.28	5.54227
1284.33	5.42428
1284.56	5.57604
1285.29	5.50037
1285.61	5.59152
1286.55	5.5306
1286.48	5.66829
1287.18	5.58892
1287.51	5.6521
1288.51	5.55052
1288.87	5.59424
1290.33	5.42687
1289.67	5.73862
1291	5.49474
1291.39	5.58272
1292.45	5.41741
1292.38	5.62505
1293.77	5.41112
1293.57	5.68138
1294.76	5.50035
1294.93	5.66488
1296.39	5.42745
1296.18	5.7195
1297.61	5.47621
1298.09	5.58021
1298.36	5.63998
1299.22	5.61401
1300.15	5.57228
1300.48	5.67722
1301.34	5.57505
1302.05	5.62236
1303.28	5.52912
1303.3	5.6708
1304.32	5.59587
1304.04	5.79241
1305.7	5.50677
1305.66	5.74822
1307.52	5.43212
1307.81	5.62256
1308.7	5.56719
1309.46	5.63469
1310.7	5.50287
1311.47	5.60344
1312.37	5.52516
1313.19	5.59143
1314.16	5.58094
1315.24	5.56524
1316.1	5.54854
1316.59	5.67609
1317.72	5.61521
1317.99	5.72144
1319.11	5.64769
1319.25	5.82661
1320.43	5.66135
1321.03	5.75399
1321.87	5.66869
1322.26	5.77855
1323.41	5.70325
1323.26	5.90803
1324.37	5.72512
1323.71	6.04996
1325.19	5.75588
1325.24	5.90851
1325.86	5.89188
1325.97	5.97861
1327.14	5.79191
1327.68	5.88099
1328.23	5.82928
1328.27	5.98858
1329.42	5.82673
1329.37	6.00214
1330.21	5.88359
1330.25	6.02784
1330.75	5.96299
1330.65	6.14542
1331.53	5.92465
1331.6	6.06365
1332.37	5.97281
1332.59	6.04289
1333.57	5.91751
1333.62	6.0229
1334.48	5.94864
1334.67	6.02377
1335.56	5.93341
1335.77	6.05711
1336.34	6.03592
1336.92	5.98407
1338.18	5.82343
1338.17	6.01206
1339.25	5.90428
1338.94	6.12239
1340	5.97871
1340.36	6.03732
1341.29	5.94653
1341.1	6.15361
1342.52	5.89343
1342.17	6.20666
1343.19	6.00124
1343.51	6.11038
1344.15	6.02364
1343.81	6.23646
1345.23	5.93425
1344.96	6.15919
1346.17	5.94799
1346.05	6.15937
1347.13	6.00567
1347.66	6.07852
1348.46	6.00116
1348.39	6.22353
1349.06	6.08289
1349.49	6.14424
1350.71	5.98274
1350.8	6.14029
1351.99	5.96429
1351.74	6.23324
1352.86	6.03924
1353.2	6.14061
1354.34	6.02505
1354.25	6.25643
1354.93	6.13242
1356.3	6.00174
1356.87	6.0632
1357.28	6.13701
1358.41	5.99187
1358.92	6.08252
1360.14	5.99062
1360.22	6.13852
1361.7	5.95638
1362.37	6.04698
1363.18	6.06008
1363.51	6.1568
1365.04	5.976
1364.94	6.20947
1366.2	6.03695
1366.54	6.16906
1368.43	5.91346
1368.74	6.14267
1369.71	6.01668
1370.14	6.19336
1371.12	6.10617
1371.77	6.13928
1372.99	6.00173
1373	6.1905
1374.33	6.02224
1374.61	6.17829
1375.82	6.06027
1376.41	6.19799
1377.3	6.10673
1377.9	6.18791
1378.41	6.22508
1379.03	6.24422
1380.09	6.1655
1379.7	6.45873
1381.3	6.16451
1381.32	6.34729
1382.78	6.16475
1382.69	6.40584
1383.85	6.19737
1384.41	6.29953
1385.37	6.18138
1385.58	6.35915
1386.68	6.23951
1386.82	6.37877
1388.25	6.18371
1388.37	6.40425
1389.08	6.32884
1389.15	6.44827
1390.35	6.30069
1390.42	6.45747
1391.66	6.29428
1391.38	6.5191
1392.89	6.26768
1392.68	6.50211
1393.76	6.35784
1394.11	6.46465
1394.27	6.50824
1394.56	6.55057
1395.25	6.48201
1395.89	6.4737
1396.65	6.39621
1396.4	6.62796
1398.23	6.31209
1398.44	6.46446
1398.52	6.51764
1398.61	6.626
1398.94	6.57224
1399.63	6.49757
1399.87	6.61402
1400.4	6.50421
1401.06	6.47551
1400.7	6.70857
1401.97	6.51863
1401.95	6.61498
1403.23	6.44461
1402.55	6.70659
1404.26	6.40848
1403.12	6.85295
1404.66	6.49102
1404.7	6.66863
1405.32	6.56914
1405.7	6.62099
1406.16	6.61397
1406.61	6.63406
1407.09	6.64436
1407.08	6.71641
1408.21	6.59306
1407.87	6.76128
1409.22	6.52304
1408.92	6.75301
1410.32	6.50138
1410.69	6.65395
1410.7	6.73492
1411.15	6.72212
1411.18	6.79218
1411.49	6.76413
1412.68	6.62646
1412.47	6.80988
1412.8	6.76716
1412.7	6.87678
1413.34	6.76087
1413.8	6.75847
1414.41	6.75332
1414.77	6.78026
1415.31	6.72362
1415.73	6.72346
1416.32	6.70551
1416.27	6.83401
1417.61	6.63446
1417.5	6.82
1418.66	6.62835
1418.04	6.91338
1419.49	6.67438
1419.13	6.88005
1420.53	6.66317
1420.48	6.81763
1421.55	6.69245
1421.33	6.87428
1422.73	6.66836
1422.66	6.87253
1423.7	6.70787
1423.74	6.84548
1425.04	6.64223
1425.89	6.64837
1426.41	6.67445
1426.2	6.85052
1427.33	6.69717
1427.8	6.75444
1428.65	6.69013
1429.24	6.76443
1429.77	6.77512
1430.44	6.74367
1431.51	6.72882
1431.38	6.90048
1432.49	6.73488
1432.66	6.85047
1434.04	6.68943
1434.03	6.8781
1435.17	6.74345
1435.49	6.86543
1437.09	6.65574
1437.43	6.78702
1438.49	6.6984
1439.23	6.7661
1440.15	6.69948
1440.58	6.79613
1441.89	6.68762
1442.04	6.90913
1443.37	6.68485
1443.41	6.91979
1444.71	6.77166
1444.78	6.95002
1445.86	6.82438
1446.56	6.83901
1447.22	6.8534
1447.92	6.8807
1449.02	6.78906
1449.32	6.92063
1450.29	6.84597
1450.88	6.91443
1451.92	6.83691
1452.56	6.93984
1453.02	6.92815
1453.29	7.02532
1454.22	6.93259
1454.05	7.07305
1454.84	6.97333
1454.34	7.17623
1456.07	6.85122
1455.34	7.18361
1456.09	7.0726
1456.73	7.03922
1458.03	6.9036
1457.31	7.20067
1458.44	6.99524
1458.83	7.09384
1459.6	7.02542
1459.72	7.15424
1460.41	7.07552
1460.59	7.15868
1461.39	7.04832
1461.18	7.22331
1462.06	7.0796
1461.86	7.26847
1463.41	7.03139
1463.31	7.17795
1464.19	7.08564
1463.95	7.29438
1464.6	7.16888
1464.21	7.38245
1465.01	7.21081
1464.9	7.34891
1466.78	6.98567
1466.25	7.2993
1466.9	7.18264
1466.92	7.27595
1467.9	7.16033
1467.72	7.29758
1468.11	7.26835
1468.46	7.29955
1469.14	7.19931
1469.48	7.28545
1470.38	7.18062
1470.31	7.28969
1471.25	7.21091
1471.48	7.26002
1471.9	7.28707
1471.95	7.32137
1473.69	7.07285
1473.41	7.28613
1474.28	7.19457
1474.18	7.35853
1475.29	7.20323
1475.15	7.35617
1476.2	7.23193
1475.95	7.41001
1477.07	7.24462
1476.57	7.47613
1477.8	7.24301
1477.76	7.44556
1478.46	7.30992
1478.82	7.39184
1479.35	7.29652
1480.04	7.31136
1481.23	7.15832
1481.18	7.38861
1481.67	7.28226
1481.84	7.38211
1482.63	7.24781
1482.68	7.38063
1483.58	7.23459
1484.1	7.32156
1484.77	7.2977
1484.98	7.38991
1486.3	7.22788
1486.16	7.42277
1487.55	7.21938
1488.42	7.24383
1489.34	7.19498
1489.83	7.28078
1491.19	7.15864
1491.46	7.34697
1492.38	7.27801
1492.94	7.31601
1493.93	7.26549
1494.09	7.39773
1495.21	7.31936
1495.27	7.43441
1497.05	7.15802
1496.94	7.42823
1498.52	7.21401
1498.71	7.39991
1499.95	7.29326
1500.15	7.44669
1501.22	7.32873
1501.04	7.55008
1502.38	7.35148
1502.82	7.42811
1503.96	7.33555
1503.71	7.54907
1505.38	7.2772
1505.43	7.48959
1506.86	7.32
1506.94	7.50213
1508.12	7.34808
1508.58	7.47806
1509.45	7.42897
1509.99	7.46739
1510.79	7.39549
1510.69	7.57839
1511.53	7.45977
1511.61	7.55669
1512.88	7.42382
1512.69	7.63018
1513.91	7.45151
1513.96	7.61553
1515.45	7.37184
1515.67	7.59599
1516.76	7.42763
1517.06	7.56947
1518.02	7.48251
1517.53	7.75791
1519.13	7.46769
1518.99	7.66872
1520.35	7.46837
1520.42	7.67622
1521.18	7.56142
1522.18	7.56026
1523.04	7.50008
1524.06	7.51096
1525.08	7.43799
1525.29	7.58322
1526.05	7.56451
1526.42	7.61497
1527.82	7.49746
1527.63	7.70915
1528.92	7.51064
1529.63	7.59152
1530.33	7.58737
1530.58	7.70343
1532.31	7.40264
1534.63	7.23283
1536.26	7.21128
1536.84	7.43587
1538.41	7.357
1539.04	7.45627
1540.51	7.33139
1540.79	7.50556
1542.26	7.37168
1542.77	7.54001
1544.53	7.36993
1545.15	7.51476
1546.24	7.4867
1547.07	7.53053
1548.49	7.48345
1549.17	7.56621
1550.28	7.55589
1551.09	7.58563
1552.63	7.49659
1552.94	7.67412
1554.7	7.46624
1554.89	7.6947
1556.37	7.49462
1557.13	7.65684
1558.23	7.57471
1558.58	7.7464
1559.94	7.58888
1560.95	7.64254
1561.68	7.64154
1561.94	7.77002
1563.88	7.54117
1564.12	7.77897
1565.44	7.62399
1566.28	7.71589
1567.15	7.7205
1567.85	7.74519
1569.05	7.61262
1569.34	7.74617
1570.32	7.6921
1570.13	7.88604
1571.86	7.6833
1572.38	7.79909
1574.04	7.59779
1574.04	7.84626
1575.04	7.77031
1575.99	7.75016
1577.48	7.65042
1577.88	7.78774
1579.66	7.60682
1580.05	7.79663
1582.39	7.50867
1583.15	7.6904
1584.13	7.66503
1585.14	7.72822
1586.14	7.73365
1586.94	7.80211
1589.29	7.53126
1589.7	7.7375
1590.91	7.70342
1591.33	7.84204
1592.71	7.75252
1594.08	7.73091
1595.49	7.64796
1595.91	7.84628
1597.85	7.63651
1598.66	7.74998
1599.72	7.70502
1599.85	7.87406
1601.7	7.65763
1601.76	7.95833
1603.75	7.66959
1604.6	7.80993
1605.77	7.8036
1606.08	7.96844
1607.26	7.86008
1607.83	7.99003
1608.85	7.91071
1609.61	7.93866
1609.84	8.09424
1610.46	8.06779
1612.7	7.79924
1612.52	8.02733
1613.92	7.90231
1613.65	8.15545
1614.82	7.99385
1614.91	8.18574
1616.22	7.99766
1616.67	8.10115
1617.75	8.04477
1618.21	8.08498
1619.46	8.01785
1619.72	8.13151
1620.91	7.98778
1621.06	8.18949
1622.81	7.94094
1623.21	8.11003
1624.08	8.0212
1626.61	7.7833
1628.11	7.80262
1628.57	7.92138
1632.68	7.21727
1634.84	7.43084
1636.92	7.39017
1638.9	7.51814
1640.93	7.49157
1642.19	7.69458
1644.23	7.5756
1645.4	7.7667
1647.57	7.63391
1649.44	7.67961
1650.94	7.7284
1651.79	7.87573
1654.16	7.734
1654.97	7.95574
1657.33	7.77079
1658.82	7.81695
1659.95	7.86558
1660.44	8.03381
1662.41	7.87559
1663.49	7.92509
1664.94	7.89557
1665.82	8.06412
1667.16	8.01599
1667.63	8.15101
1669.21	7.98453
1670.61	8.03535
1671.85	8.05187
1672.75	8.08808
1674.72	7.91662
1675.28	8.0721
1676.35	8.11768
1677.08	8.1862
1679.01	8.03134
1679.76	8.14551
1680.67	8.15656
1681.71	8.20812
1682.6	8.22435
1683.4	8.20938
1685.01	8.1661
1685.29	8.31841
1686.69	8.20984
1687.28	8.26301
1689.51	8.04989
1689.71	8.23257
1691.06	8.12041
1690.35	8.44853
1692.98	8.04725
1693.41	8.28759
1695.37	8.05943
1696.15	8.23373
1696.93	8.25998
1698.03	8.21835
1699.77	8.17361
1700.7	8.17058
1703.35	7.95652
1703.87	8.20463
1705.83	8.06681
1707.09	8.17926
1708.46	8.1424
1709.64	8.19081
1711.32	8.13132
1712.05	8.26835
1713.66	8.1595
1714.3	8.3167
1715.3	8.2936
1716.26	8.35966
1718.18	8.17901
1718.6	8.39436
1719.86	8.30754
1720.21	8.44134
1722.04	8.22275
1722.1	8.44121
1724.34	8.20951
1724.93	8.33676
1726.41	8.29373
1726.19	8.55167
1728.01	8.31743
1728.37	8.48256
1729.99	8.36426
1730.3	8.54397
1731.57	8.39491
1731.73	8.58568
1732.65	8.58197
1733.07	8.65524
1734.02	8.57972
1734.09	8.7127
1734.91	8.60412
1735.27	8.68535
1736.03	8.62728
1736.44	8.69314
1737.47	8.59632
1737.36	8.77404
1739.3	8.47048
1739.1	8.74535
1740.03	8.61937
1740.29	8.7552
1741.24	8.63283
1741.98	8.66808
1742.46	8.70179
1742.99	8.72083
1743.45	8.75694
1743.33	8.81113
1745.32	8.58104
1745.21	8.8203
1745.87	8.73349
1746.01	8.83251
1747.36	8.70109
1745.73	9.0714
1747.89	8.66709
1747.99	8.83504
1749.13	8.72497
1748.44	8.98022
1749.51	8.82004
1749.92	8.84558
1750.8	8.74557
1750.86	8.86513
1751.77	8.72963
1751.6	8.88951
1753.18	8.67869
1752.79	8.91113
1754.03	8.72396
1754.1	8.90536
1754.37	8.89917
1753.9	9.05615
1755.3	8.83963
1755.07	9.01572
1756.03	8.84748
1757.23	8.7641
1758.76	8.67998
1759.43	8.72151
1760.92	8.67812
1761.08	8.82262
1762.88	8.64176
1763.2	8.81572
1764.35	8.74213
1764.49	8.89528
1765.99	8.72014
1766.18	8.87027
1767.11	8.81577
1767.96	8.82976
1769.35	8.73791
1769.52	8.88615
1771.15	8.73405
1771.33	8.91718
1772.93	8.76576
1773.08	8.91227
1774.46	8.77314
1774.36	8.98773
1775.73	8.78926
1775.57	9.05431
1776.65	8.91982
1776.7	9.04552
1778.9	8.73245
1778.76	9.01622
1780.49	8.78272
1781.59	8.84003
1783.14	8.66183
1783.56	8.8898
1784.68	8.81208
1784.83	8.98085
1786.46	8.80697
1786.67	8.95106
1788.89	8.67581
1788.82	8.99143
1790.38	8.84356
1791.08	8.92484
1791.97	8.90004
1792.44	9.00166
1793.94	8.92252
1793.53	9.12698
1795.93	8.79906
1795.78	9.08313
1796.29	9.06947
1797.55	8.99145
1798.62	8.92739
1799.36	8.97816
1800.6	8.91136
1800.84	9.04086
1802.58	8.91031
1802.34	9.15994
1803.87	8.97201
1803.9	9.15859
1805.4	8.99586
1805.33	9.17778
1806.52	9.0582
1806.63	9.19409
1808.04	9.01401
1807.89	9.22178
1809.37	9.06781
1809.76	9.17217
1810.89	9.10399
1810.98	9.24939
1812.02	9.13255
1812.11	9.26381
1812.68	9.22702
1813.73	9.1729
1814.52	9.15917
1814.52	9.26944
1815.45	9.14791
1815.06	9.32532
1815.73	9.23712
1815.41	9.38387
1816.76	9.18519
1816.57	9.32997
1817.66	9.2194
1817.91	9.33774
1818.57	9.27036
1818.37	9.43539
1819.61	9.26219
1819.22	9.42494
1820.41	9.2523
1820.31	9.41333
1821.28	9.29752
1821.38	9.39236
1822.26	9.32563
1822.03	9.45126
1823.21	9.30692
1822.3	9.54228
1823.21	9.37702
1823.67	9.44184
1824.44	9.39209
1827.78	8.66629
1837.32	7.69284
1835.91	8.6728
1841.03	8.17826
1841.74	8.65361
1844.94	8.50457
1845.48	8.91314
1848.1	8.66975
1848.85	8.91729
1850.81	8.8146
1851.33	9.07951
1853.34	8.94675
1854.32	9.0799
1856.02	9.047
1856.21	9.26351
1857.97	9.12292
1858.74	9.27201
1860.57	9.17847
1860.49	9.4026
1862.21	9.23503
1862.47	9.38186
1863.4	9.34732
1863.82	9.43525
1865.31	9.30998
1865.37	9.47607
1866.53	9.39706
1866.52	9.48062
1869.48	9.12286
1869.05	9.4641
1870.02	9.37544
1869.78	9.60309
1871.39	9.37256
1871.49	9.54728
1872.19	9.47612
1872.14	9.63266
1873.59	9.44609
1873.07	9.67445
1874.29	9.49955
1874.29	9.63436
1875.36	9.51703
1875.57	9.65296
1876.96	9.43136
1877.27	9.55826
1878.65	9.42544
1878.53	9.59067
1879.31	9.51619
1879.4	9.62457
1880.56	9.46938
1880.45	9.63758
1881.71	9.50108
1882.14	9.58415
1883.03	9.54071
1883.54	9.55664
1885.16	9.41091
1885.5	9.56005
1886.81	9.46351
1887.02	9.61574
1888.49	9.47781
1889.22	9.54703
1890.4	9.50337
1890.21	9.67259
1891.19	9.60245
1891.35	9.7568
1892.99	9.54265
1892.68	9.73279
1894.3	9.55908
1894.49	9.66901
1895.68	9.58158
1895.63	9.74159
1896.42	9.69903
1896.01	9.86826
1897.27	9.65283
1897.59	9.77728
1898.74	9.62551
1898.42	9.82928
1899.55	9.69829
1899.99	9.76025
1900.96	9.70557
1900.69	9.87308
1901.86	9.73109
1901.79	9.84944
1903.13	9.66912
1902.89	9.87832
1903.32	9.85824
1903.67	9.85306
1904.41	9.80602
1903.99	9.98638
1904.54	9.94244
1904.68	9.91886
1904.62	9.98321
1904.76	9.96939
1905.63	9.88071
1905.03	10.0622
1906.38	9.82991
1905.52	10.0586
1906.74	9.84785
1906.27	10.0698
1907.17	9.89451
1907.74	9.9348
1908.16	9.92899
1908.15	10.014
1909.13	9.87453
[truncated: 3,401 more rows]

## Sheet: KO5
Displacement [nm]	Load [microN]
0	0.39607
-0.15909	0.48555
-0.66975	0.66521
-0.38667	0.49718
-0.27587	0.50124
-0.20475	0.45661
-0.48392	0.57396
-0.03483	0.41487
-0.20844	0.4895
0.18524	0.37888
-0.28445	0.54504
0.16818	0.41102
-0.22854	0.51425
0.36842	0.36809
-0.61084	0.6895
0.02627	0.42782
-0.40431	0.59579
-0.21879	0.52101
-0.18903	0.50221
-0.11744	0.47656
-0.38659	0.58239
-0.07071	0.46355
-0.56043	0.65523
-0.02432	0.41379
-0.24004	0.5201
-0.06315	0.45357
-0.39397	0.57645
0.07207	0.37701
-0.26039	0.52949
-0.18176	0.49868
0.15335	0.39766
-0.16673	0.52865
0.23013	0.40045
-0.22167	0.57112
-0.07618	0.49709
-0.01544	0.4963
-0.08229	0.51973
-0.31074	0.58839
-0.12931	0.52166
-0.25864	0.53801
-0.34335	0.55646
0.00307	0.41394
-0.14903	0.4979
-0.04956	0.46299
0.000155	0.45579
0.45922	0.35285
0.03108	0.49843
0.47617	0.35721
0.08629	0.54219
0.39125	0.41879
0.39828	0.44539
0.22085	0.49864
0.48437	0.44373
0.51944	0.43223
0.26083	0.53458
0.55029	0.42159
0.21266	0.56168
0.27039	0.51347
0.85463	0.33456
0.26416	0.5784
0.46609	0.48459
0.65965	0.43375
0.1701	0.58725
0.41695	0.50851
0.75086	0.42132
0.77914	0.40367
0.26293	0.6153
0.38705	0.51472
0.32065	0.56931
0.4688	0.47754
0.3737	0.54077
0.60387	0.44215
0.80382	0.37783
0.95815	0.38888
0.63642	0.5095
0.85605	0.45109
0.7165	0.47583
0.96989	0.43036
0.73691	0.49746
0.93828	0.43528
1.0366	0.45457
1.14043	0.39915
1.2219	0.43709
1.0833	0.47448
0.74154	0.60564
1.44519	0.3369
1.00085	0.55132
1.36464	0.40542
1.18398	0.4747
1.44134	0.40681
1.07168	0.53748
1.54415	0.35992
1.4001	0.49274
1.69925	0.35308
1.32648	0.54419
1.40586	0.46558
1.54573	0.49973
1.33458	0.50489
1.71824	0.42977
1.51827	0.48004
1.50645	0.51279
1.6516	0.46088
1.52385	0.50672
1.82951	0.41385
1.94127	0.41876
1.55989	0.55093
1.66436	0.51331
2.17099	0.34304
1.98494	0.47131
2.2183	0.40604
2.00071	0.52646
2.34416	0.39626
2.42489	0.43563
2.47944	0.43686
2.67307	0.42543
3.02457	0.32972
2.66193	0.52123
2.60442	0.52858
2.36143	0.62962
3.45803	0.24606
2.58351	0.63858
3.39139	0.34145
3.38201	0.44934
3.87687	0.30862
3.64521	0.46384
3.84107	0.40128
3.52704	0.60112
4.02527	0.40333
4.07961	0.50047
3.80552	0.61121
4.20088	0.50889
4.56533	0.40287
4.49312	0.51336
4.59546	0.49968
4.66775	0.51667
5.28742	0.34983
4.92713	0.58272
5.6557	0.36858
5.07077	0.62401
5.80541	0.41663
5.64025	0.53941
5.96509	0.45594
5.71898	0.59681
6.45982	0.38303
6.07006	0.60135
6.70805	0.42978
6.21526	0.62938
7.02885	0.38884
6.86198	0.53983
7.43448	0.40621
7.51016	0.47097
7.94641	0.39764
7.84188	0.53865
7.99976	0.50318
8.5266	0.45404
8.54545	0.50363
9.12008	0.40083
8.96005	0.5217
9.21469	0.53246
9.34307	0.52218
10.0098	0.4228
10.0434	0.4868
10.7614	0.35168
10.888	0.42242
11.3877	0.37429
11.7096	0.37727
11.7702	0.45949
12.0359	0.49559
12.8811	0.28277
13.027	0.39699
12.9304	0.51421
13.4907	0.42396
13.6102	0.5039
14.3056	0.35593
14.4409	0.40196
14.8167	0.39362
14.5648	0.5468
15.3879	0.37585
15.3657	0.48304
15.7719	0.44234
15.9884	0.49548
16.4568	0.4471
16.7809	0.44276
17.1174	0.45673
17.5208	0.43188
18.1373	0.3498
18.1848	0.46591
18.8487	0.35967
18.8418	0.50263
19.4084	0.42892
19.7488	0.44671
20.1571	0.42747
20.3681	0.48893
20.8139	0.46903
20.8961	0.54473
21.3467	0.51332
21.6469	0.51955
22.21	0.47132
22.3227	0.56114
22.8248	0.48612
22.621	0.67677
23.925	0.33931
23.7196	0.57688
24.8788	0.30236
24.5227	0.58558
25.7728	0.30061
25.4979	0.55682
26.1991	0.42983
26.0146	0.62915
27.0302	0.43157
27.3194	0.49379
27.707	0.48307
27.8032	0.61443
28.4221	0.52182
28.5699	0.61874
29.3575	0.45383
29.8138	0.44091
30.1287	0.46398
30.0392	0.62606
31.2831	0.31984
31.2122	0.53252
31.7176	0.49656
32.2852	0.4878
32.6671	0.49478
32.9755	0.5682
33.6577	0.46352
33.8751	0.56795
34.422	0.49495
35.0309	0.4935
35.5921	0.50399
35.891	0.54259
37.0631	0.33257
37.0122	0.55306
37.8519	0.42392
37.6185	0.64742
38.5542	0.49077
39.1245	0.48573
39.6013	0.50733
39.8791	0.57075
40.5435	0.523
40.9602	0.54333
41.8675	0.43371
41.8476	0.60285
42.826	0.44966
42.9183	0.60558
43.736	0.4902
44.1904	0.56326
44.7355	0.51802
44.8336	0.66764
45.8076	0.47337
46.0766	0.56238
47.1089	0.36534
47.0653	0.61676
48.1795	0.39179
48.6532	0.48489
49.2636	0.46004
49.3024	0.65216
50.4721	0.43617
50.5652	0.62539
51.2506	0.56162
51.7515	0.60047
52.8597	0.43147
53.1663	0.543
54.2057	0.40958
54.3432	0.56663
55.3438	0.4317
55.9654	0.46929
56.5958	0.49658
56.9079	0.58044
58.0325	0.4122
58.4221	0.51083
59.4835	0.41951
59.2457	0.69457
60.2704	0.54772
60.6723	0.63146
62.0811	0.35682
61.9317	0.64858
63.267	0.39995
63.4584	0.58804
64.456	0.45166
64.6073	0.64208
65.7512	0.47117
65.8549	0.64738
66.9572	0.50296
67.1671	0.67129
68.5642	0.41352
68.616	0.67976
69.9378	0.41785
69.986	0.64899
70.9503	0.54949
71.2043	0.68197
72.0832	0.59822
72.2495	0.76516
73.2946	0.61136
73.4187	0.76697
74.4478	0.60995
74.624	0.79363
75.1425	0.79503
75.8235	0.76553
76.3333	0.78842
76.9449	0.78478
77.7693	0.66201
78.0543	0.751
78.2982	0.85336
79.0278	0.79797
80.3401	0.55917
80.1994	0.85696
81.138	0.7364
81.3625	0.82961
82.5604	0.65186
83.0959	0.70327
83.9757	0.64291
84.1356	0.837
85.4787	0.58904
85.4639	0.84493
86.7261	0.6187
86.9134	0.78979
88.0666	0.66609
88.5311	0.72886
90.0287	0.49499
89.9735	0.77583
91.5314	0.51244
91.6362	0.75616
92.8402	0.59157
92.9207	0.84342
94.2748	0.59024
94.2258	0.81938
95.3053	0.68004
95.7282	0.76229
96.6126	0.70417
96.9198	0.84495
98.4537	0.61251
98.5317	0.82037
99.832	0.63114
100.377	0.71566
101.505	0.64011
101.688	0.83319
103.138	0.57777
103.198	0.86893
104.396	0.67866
104.793	0.81814
106.048	0.66177
106.047	0.92098
107.614	0.64421
107.41	0.98598
109.058	0.65417
109.536	0.80936
110.55	0.6847
110.484	0.94717
112.041	0.64935
112.061	0.93611
113.649	0.64965
113.917	0.8819
115.017	0.7523
115.831	0.76773
116.502	0.83082
116.873	0.94821
118.105	0.78987
118.605	0.88611
119.848	0.73169
120.36	0.84842
121.304	0.8061
121.788	0.91446
123.439	0.63814
123.7	0.83708
124.624	0.82674
125.096	0.92789
126.594	0.72128
126.536	0.99582
127.963	0.76555
128.168	0.92834
129.782	0.67733
130.032	0.91253
131.147	0.81485
131.964	0.82081
133.639	0.59638
133.815	0.87741
135.45	0.62265
136.101	0.7426
137.672	0.58523
138.068	0.80553
138.981	0.80983
139.512	0.9149
140.698	0.80992
141.165	0.97776
142.279	0.8585
142.952	0.96932
143.988	0.85069
144.649	0.91171
145.238	0.97305
146.316	0.89065
147.683	0.77389
147.532	1.08783
149.255	0.80207
149.14	1.13916
151.012	0.80803
151.14	1.04923
152.832	0.8081
152.307	1.22999
154.445	0.79799
154.768	1.00455
156.392	0.79198
156.794	0.98743
158.219	0.80214
158.294	1.12068
159.72	0.91878
160.156	1.10647
161.418	0.92201
161.603	1.12419
163.028	0.91869
163.835	0.98801
165.133	0.8606
165.524	1.07418
166.973	0.86376
167.352	1.11295
168.723	0.92683
169.721	0.94554
170.754	0.92994
171.62	0.96618
172.484	1.00175
173.75	0.90313
174.385	1.05729
175.259	1.04334
176.942	0.85721
177.583	0.98185
179.05	0.84384
179.182	1.07473
180.51	0.97002
181.2	1.04464
182.438	0.99421
183.101	1.07547
184.592	0.92178
184.678	1.20882
186.716	0.86213
187.051	1.10417
188.616	0.91064
189.253	1.05443
191.15	0.83149
191.214	1.15242
193.028	0.89967
193.424	1.13603
195.382	0.85603
195.869	1.06004
197.36	0.87508
197.532	1.14279
199.756	0.76852
199.797	1.14643
201.366	0.98963
202.358	0.99629
203.562	1.01141
204.317	1.10613
205.972	0.92869
206.47	1.113
207.961	1.00324
208.242	1.24803
209.952	1.0291
210.134	1.27908
212.209	0.95889
212.78	1.15538
213.972	1.12949
214.67	1.20166
216.59	0.91008
217.166	1.14029
218.449	1.06072
219.155	1.20746
220.956	0.95926
221.45	1.21364
222.551	1.17488
223.539	1.18757
225.359	0.98594
225.745	1.22627
227.376	1.05343
227.584	1.33115
228.92	1.23446
229.959	1.25635
231.478	1.12515
231.844	1.34577
233.413	1.10462
233.625	1.3723
235.868	0.98049
236.713	1.1306
238.243	1.0374
238.287	1.39429
240.02	1.13585
241.094	1.20469
242.828	1.03503
243.511	1.22635
244.716	1.1793
246.261	1.09046
247.254	1.1689
248.168	1.26216
249.701	1.17492
250.266	1.32319
251.972	1.08333
252.689	1.23013
254.343	1.11839
254.967	1.28818
256.343	1.23159
257.124	1.33489
258.928	1.15492
259.701	1.28892
260.983	1.26702
261.374	1.48267
263.319	1.19096
264.012	1.39347
265.825	1.15454
266.366	1.41108
267.975	1.27412
269.103	1.29702
270.088	1.3547
270.62	1.5246
272.126	1.36931
272.616	1.53036
274.735	1.23116
275.345	1.40747
277.014	1.2791
277.527	1.48659
278.882	1.39464
279.826	1.42495
281.499	1.30645
282.082	1.4742
283.537	1.40737
284.078	1.57289
286.159	1.28052
286.771	1.48878
288.437	1.28045
288.38	1.63655
290.798	1.23911
291.174	1.49254
292.771	1.38985
293.923	1.37288
295.855	1.20627
296.035	1.56074
298.203	1.25455
299.049	1.39342
300.922	1.26975
301.165	1.56896
303.476	1.24367
303.603	1.60878
306.34	1.13542
306.888	1.41554
308.548	1.2305
308.832	1.56474
311.109	1.21083
311.687	1.49593
313.615	1.28184
314.432	1.46484
316.347	1.31162
317.148	1.47681
318.999	1.33692
320.244	1.39475
321.989	1.31628
322.693	1.51975
324.772	1.29667
325.831	1.42976
327.483	1.30015
327.609	1.62654
329.612	1.38508
330.913	1.41803
332.592	1.33622
333.102	1.6208
335.389	1.31884
336.122	1.53511
338.401	1.26455
339.342	1.44728
341.497	1.24306
342.05	1.52611
344.647	1.20139
346.066	1.29238
347.361	1.32655
348.528	1.4163
350.855	1.19466
351.874	1.36474
353.622	1.30058
355.021	1.37588
357.17	1.21588
358.726	1.24521
360.357	1.29153
361.501	1.40881
363.953	1.1705
365.735	1.16703
367.98	1.00551
368.331	1.43279
371.19	1.08298
372.615	1.23774
374.836	1.12166
376.386	1.21481
378.138	1.22479
379.922	1.24259
381.839	1.20139
383.622	1.24218
386.2	1.04758
387.118	1.263
389.231	1.15105
390.72	1.25143
392.924	1.18508
394.056	1.38413
397.034	1.04828
398.378	1.25112
400.779	1.11433
402.173	1.28186
404.675	1.15339
405.995	1.31108
408.677	1.01594
409.549	1.34306
412.345	1.08445
413.647	1.33299
415.984	1.19202
417.845	1.23971
420.772	1.00538
422.171	1.25252
424.643	1.14084
427.001	1.0772
428.983	1.09707
430.002	1.34719
432.869	1.09609
434.924	1.13298
437.537	1.04663
439.318	1.12542
441.722	1.10192
443.759	1.13593
446.31	1.08256
447.862	1.2234
450.456	1.04612
452.172	1.19543
455.066	1.00589
456.8	1.18095
459.642	0.98676
461.065	1.26289
464.43	0.95406
465.693	1.27578
469.282	0.88508
470.276	1.252
473.099	1.05567
474.885	1.22702
477.997	1.01219
479.762	1.1879
482.926	0.96611
484.314	1.26006
487.328	1.05478
489.355	1.20866
492.159	0.99577
493.736	1.26288
497.03	0.97583
498.514	1.31056
501.553	1.063
503.954	1.11082
506.867	0.99173
508.856	1.15332
511.692	1.07432
513.693	1.16174
516.351	1.11611
518.387	1.21286
521.682	1.0396
523.13	1.31101
526.105	1.19781
528.621	1.18759
531.587	1.08451
533.638	1.17876
536.483	1.08536
538.65	1.19183
542.09	0.99281
543.779	1.2297
547.653	0.8864
549.843	1.1187
553.115	0.97827
556.285	0.87194
558.551	1.01411
560.936	1.09954
564.086	1.0092
567.027	0.98759
569.729	1.03845
572.416	1.06545
575.967	0.97041
577.947	1.15333
581.444	0.91447
583.524	1.16042
587.211	0.96119
589.842	1.0457
592.888	1.02911
595.543	1.12076
599.046	0.98841
601.325	1.1387
604.625	1.01914
607.256	1.11365
610.669	1.00865
612.847	1.21261
616.688	1.01183
618.94	1.20472
622.716	0.97775
624.164	1.34052
627.988	1.04144
629.942	1.37113
633.602	1.11825
636.159	1.2792
639.647	1.09543
642.272	1.24907
645.943	1.052
647.742	1.32876
651.914	0.93944
654.793	1.131
657.932	1.09987
660.366	1.28947
664.305	1.0713
667.059	1.18452
670.629	1.0268
672.217	1.42407
676.501	1.03689
679.109	1.28377
682.777	1.10834
685.494	1.24193
688.759	1.23143
692.078	1.18797
695.089	1.17255
697.342	1.41829
701.062	1.22946
703.998	1.29397
707.205	1.28575
710.62	1.22925
714.286	1.16536
716.836	1.31057
720.177	1.19457
722.718	1.38752
726.643	1.21461
729.579	1.32539
733.058	1.26662
735.85	1.39277
739.423	1.30953
742.158	1.34284
745.746	1.24713
748.747	1.33875
751.974	1.37288
754.325	1.54891
758.857	1.20663
761.032	1.56892
765.474	1.18024
767.636	1.4763
771.55	1.28728
774.666	1.39152
778.223	1.33109
781.891	1.25681
785.625	1.26389
788.31	1.45486
791.704	1.36716
794.559	1.46654
798.53	1.35217
801.569	1.4718
805.114	1.41588
808.088	1.50772
811.617	1.49376
814.783	1.46133
818.213	1.43317
821.268	1.5261
825.485	1.37328
828.202	1.54009
832.201	1.45532
835.827	1.44955
839.724	1.35092
841.521	1.67522
846.055	1.39331
848.809	1.60867
853.062	1.37883
856.076	1.56809
859.891	1.50897
862.884	1.63712
866.227	1.55744
869.357	1.61544
873.742	1.44801
876.186	1.70735
879.91	1.61678
883.131	1.67963
887.425	1.52628
889.788	1.81353
893.463	1.64817
896.486	1.73367
899.888	1.73785
903.08	1.78755
906.784	1.72341
909.859	1.79186
914.007	1.65722
915.939	1.96581
919.551	1.79877
922.43	1.91926
926.24	1.81729
929.118	1.91647
932.719	1.84428
935.463	2.01195
939.125	1.90835
941.445	2.1113
944.194	2.08313
947.57	2.03162
951.13	1.96092
953.403	2.16935
956.93	2.03369
959.849	2.13239
963.071	2.10702
965.208	2.32189
969.659	1.93235
971.284	2.27817
974.973	2.07221
977.232	2.33497
980.585	2.21074
983.649	2.17976
986.079	2.3482
989.123	2.30864
992.806	2.20197
995.802	2.26083
998.499	2.38992
1001.54	2.28094
1004.77	2.29735
1007.19	2.38687
1010.5	2.30337
1013	2.44334
1016.24	2.36064
1018.59	2.49419
1021.75	2.37096
1023.29	2.57611
1026.66	2.42316
1028.47	2.6689
1031.6	2.52633
1034.32	2.52164
1037.94	2.40879
1040.52	2.50788
1043.85	2.43456
1046.28	2.57502
1049.47	2.42293
1051.06	2.663
1054.77	2.41616
1056.62	2.64663
1060.57	2.38585
1063.25	2.53097
1065.91	2.55816
1068.31	2.68569
1071.51	2.54383
1074.53	2.57765
1077.48	2.51031
1080.22	2.49342
1083.76	2.39511
1085.62	2.66811
1089.64	2.44269
1091.86	2.67168
1095.43	2.52945
1098.06	2.61145
1101.44	2.5465
1103.67	2.71912
1106.54	2.67368
1109.33	2.60677
1112.64	2.57502
1114.8	2.79302
1118.4	2.5873
1120.12	2.86163
1124.38	2.55757
1126.41	2.78772
1129.9	2.64015
1132.36	2.78575
1133.97	2.92144
1137.18	2.76763
1140.21	2.78352
1142.51	2.90367
1146.58	2.64793
1147.89	3.00997
1151.85	2.69941
1154.35	2.85846
1157.67	2.74678
1159.75	2.92882
1162.8	2.77177
1164.73	2.95715
1167.87	2.85732
1170.83	2.85746
1173.52	2.90771
1175.64	3.01164
1179.32	2.8481
1180.93	3.11117
1184.29	2.95133
1186.12	3.1326
1189.39	2.91893
1191.8	3.02028
1195.1	2.85971
1197.19	3.06305
1200.48	2.949
1203.02	2.99808
1206.01	2.9783
1208.6	3.04569
1211.53	2.98151
1213.92	3.07996
1216.92	3.08433
1218.75	3.19944
1221.46	3.09457
1223.44	3.25074
1226.79	3.05288
1228.58	3.26376
1232.2	3.04336
1233.54	3.33439
1237.14	3.04454
1239.56	3.22232
1241.47	3.34381
1244.21	3.28757
1247.71	3.12034
1249.41	3.27955
1252.82	3.04537
1254.58	3.29657
1256.97	3.30278
1259.82	3.23455
1262.67	3.24444
1264.68	3.33178
1267.56	3.2891
1269.76	3.33044
1272.72	3.28295
1274.87	3.39283
1277.45	3.36115
1279.38	3.35977
1281.79	3.38159
1283.82	3.46298
1286.49	3.37041
1288.18	3.57485
1290.64	3.47706
1291.89	3.71975
1294.84	3.48085
1296.79	3.60713
1299.59	3.49827
1301.17	3.63199
1304.03	3.51238
1305.97	3.5976
1308.03	3.53711
1309.6	3.69721
1312.2	3.56779
1313.5	3.76834
1316.33	3.60455
1317.48	3.77652
1319.46	3.7954
1321.73	3.69632
1323.56	3.77101
1325.05	3.84362
1327.38	3.77243
1328.72	3.88135
1330.62	3.86127
1332.06	3.93895
1334.89	3.75933
1336.18	3.92381
1337.82	3.87581
1339.09	3.93782
1341.36	3.80089
1343.33	3.86743
1345.48	3.84812
1347.04	3.88427
1349.12	3.86635
1350.87	3.91035
1353.63	3.78542
1354.44	3.96448
1357.1	3.83593
1357.98	4.07992
1360.21	3.94332
1362.31	3.90447
1363.9	4.00253
1365.31	4.07226
1368.3	3.74031
1369.36	3.99111
1370.62	4.02886
1372.8	3.95938
1374.69	4.01396
1375.93	4.09557
1378.35	3.90514
1380.06	3.96532
1383.04	3.84265
1384.47	3.95297
1386.34	4.01114
1387.88	4.05655
1390.26	3.93337
1392.15	4.05884
1394.01	4.02678
1395.62	4.12542
1397.9	4.01495
1399.62	4.03941
1400.67	4.14835
1402.27	4.06539
1404.8	4.03075
1406.05	4.11944
1408.24	4.02644
1410.05	4.10641
1412.9	3.97694
1413.56	4.23177
1416.55	3.91392
1418.02	4.09692
1419.85	4.13676
1421.87	4.14394
1424.66	3.97972
1426.1	4.11363
1428.53	4.07628
1430.81	4.02466
1432.78	3.98276
1434.02	4.16895
1436.92	4.0367
1439.12	3.98883
1441.38	4.01092
1443.16	4.11987
1445.94	4.01853
1448.21	3.99781
1450.74	4.00795
1453.14	4.0209
1455.05	4.1071
1457.57	3.99755
1459.73	4.12901
1460.93	4.27463
1463.02	4.18703
1464.56	4.27162
1466.93	4.15158
1468.15	4.28263
1470.28	4.25886
1471.42	4.3853
1473.93	4.24794
1475.84	4.30803
1478.17	4.24271
1479.17	4.39163
1480.99	4.36853
1482.75	4.37673
1484.99	4.29376
1486.24	4.40843
1488.84	4.26276
1490.26	4.38351
1492.41	4.34419
1493.22	4.54641
1494.55	4.49297
1495.8	4.48701
1496.76	4.5966
1497.85	4.60177
1500.03	4.49827
1501.62	4.55464
1502.62	4.62705
1504.84	4.4332
1506.36	4.53147
1507.74	4.56562
1509.62	4.53175
1510.08	4.69545
1511.95	4.60163
1512.95	4.68269
1514.63	4.62812
1515.43	4.76798
1517.45	4.60541
1519.16	4.56384
1520.63	4.61609
1521.2	4.8026
1523.01	4.62618
1523.99	4.80881
1525.87	4.64407
1526.99	4.63551
1528.26	4.63195
1529.36	4.68399
1530.84	4.69287
1532.05	4.75291
1533.93	4.63244
1534.94	4.73959
1536.39	4.73158
1537.85	4.73366
1539.5	4.72298
1540.87	4.75188
1542.38	4.73756
1543.37	4.77758
1544.81	4.74962
1546.11	4.76806
1547.48	4.8364
1548.3	4.8812
1549.78	4.87514
1550.6	4.92062
1553.12	4.70002
1553.89	4.86984
1555.16	4.87462
1556.77	4.83021
1558.66	4.7643
1559.38	4.87539
1560.53	4.83732
1560.83	4.99044
1562.39	4.89617
1563.48	4.88192
1565.11	4.8877
1566.1	4.93691
1567.48	4.93235
1568.17	4.98887
1569.64	4.94015
1570.27	5.0545
1571.61	5.01401
1572.43	5.05249
1573.94	4.98726
1575.84	4.85886
1577.19	4.89599
1578.03	4.99377
1580.15	4.88499
1580.93	5.01727
1582.18	4.96245
1583.99	4.92321
1586.25	4.74062
1589.59	4.55165
1591.73	4.62552
1593.62	4.62673
1595.57	4.62331
1597.02	4.74455
1599.26	4.68769
1601.4	4.69481
1604.23	4.61692
1606.23	4.67527
1608.04	4.78739
1610.15	4.72532
1612.6	4.68746
1614.49	4.77568
1616.61	4.79955
1618.35	4.80283
1620.13	4.86315
1621.67	4.88613
1624.42	4.77058
1625.69	4.90935
1627.47	4.85025
1628.55	4.92469
1630.29	4.92505
1632	4.93723
1634.32	4.87422
1635.69	4.95162
1638.35	4.82604
1639.43	5.00778
1641.27	4.96771
1642.66	5.069
1644.89	4.91062
1646.66	4.99999
1647.64	5.12484
1649.47	5.02887
1650.86	5.11672
1652.12	5.12432
1654.22	5.09605
1655.53	5.14889
1658.12	5.03025
1659.74	5.08799
1660.34	5.2026
1661.44	5.17656
1662.49	5.20872
1664.08	5.14293
1665.28	5.20064
1666.47	5.20805
1668.25	5.19198
1669.01	5.31217
1670.13	5.31133
1671.05	5.2981
1673.27	5.18441
1674.51	5.24107
1675.81	5.25875
1676.6	5.33275
1678.09	5.29317
1679.48	5.26665
1680.76	5.32414
1681.52	5.40111
1683.28	5.32398
1683.49	5.47284
1685.81	5.23202
1686.96	5.30747
1687.76	5.42715
1688.16	5.49443
1689.75	5.39764
1690.88	5.44016
1691.28	5.51542
1692.16	5.52255
1692.79	5.58844
1693.46	5.50559
1694.38	5.52378
1695.08	5.53358
1695.98	5.50388
1696.57	5.52234
1697.93	5.49542
1699.07	5.46548
1700.15	5.50425
1701.22	5.48117
1702.58	5.45002
1702.96	5.56288
1703.54	5.6292
1704.95	5.53636
1706.29	5.53069
1706.67	5.63076
1707.61	5.63497
1708.55	5.59304
1709.84	5.60215
1711.23	5.49393
1712.72	5.4567
1712.74	5.68242
1714.26	5.54174
1714.68	5.64836
1715.93	5.61849
1716.71	5.62196
1717.95	5.58409
1719.11	5.59904
1719.56	5.70032
1720.42	5.65391
1722.23	5.57891
1723.43	5.56715
1724.67	5.5519
1726.12	5.51462
1727.16	5.61756
1727.93	5.61723
1728.71	5.64088
1730.2	5.50353
1730.52	5.71953
1730.7	5.8134
1731.87	5.70601
1733.25	5.66715
1734.37	5.67154
1735.68	5.626
1737.44	5.53993
1738.48	5.63024
1739.01	5.77208
1740.03	5.69475
1741.91	5.62523
1742.54	5.71268
1744.05	5.65024
1744.55	5.78325
1746.13	5.67186
1747.18	5.67465
1747.97	5.74075
1749.29	5.69535
1750.57	5.69666
1751.44	5.7611
1753.39	5.62096
1754.43	5.70109
1754.94	5.82261
1756.05	5.8094
1758.18	5.66929
1759.46	5.69055
1760.96	5.75268
1762.54	5.66681
1763.55	5.7365
1764.6	5.67425
1765.34	5.77777
1767.25	5.6189
1768.36	5.73806
1768.68	5.85473
1769.62	5.89668
1770.26	5.88923
1771.18	5.9182
1773.28	5.73216
1773.88	5.89048
1775.15	5.78228
1776.74	5.80765
1776.87	5.94152
1778.9	5.78114
1780.21	5.80249
1781.4	5.82169
1782.06	5.88507
1783.59	5.80614
1785.41	5.74894
1786.99	5.77019
1787.69	5.88322
1788.89	5.91485
1790.56	5.76537
1791.76	5.85254
1792.75	5.91914
1794.37	5.83943
1795.19	5.95414
1796.57	5.91587
1798.06	5.89238
1797.98	6.10172
1798.45	6.02457
1799.67	5.96197
1800.5	5.95786
1801.64	5.96352
1802.38	6.03251
1803.33	6.01069
1804.34	6.00526
1805.4	6.06537
1806.6	5.96804
1806.86	6.11694
1808.08	6.04388
1809.28	6.05513
1810.36	6.03293
1810.74	6.15611
1811.88	6.09375
1812.8	6.14421
1813.71	6.10758
1815.12	6.02051
1815.79	6.10549
1816.33	6.18907
1817.01	6.14755
1818.48	6.0847
1819.35	6.10843
1820.07	6.18971
1820.31	6.22921
1821.68	6.14653
1822.41	6.16766
1823.08	6.19852
1824.13	6.18817
1824.18	6.30705
1825.57	6.1304
1826.63	6.17239
1827.54	6.1989
1828.15	6.23508
1828.63	6.27523
1829.45	6.26826
1830.18	6.30617
1830.46	6.3371
1831.22	6.29013
1832.24	6.27629
1832.38	6.3815
1833.35	6.29157
1834.41	6.20804
1834.61	6.33874
1835.86	6.18728
1836.59	6.27197
1836.91	6.31882
1837.92	6.28504
1839.33	6.21195
1839.46	6.38588
1840.56	6.24672
1841.9	6.25971
1842.76	6.2358
1844.12	6.23082
1844.92	6.27068
1845.52	6.33554
1846.81	6.24014
1848.65	6.20406
1850.08	6.15032
1850.68	6.29895
1851.88	6.25532
1853.03	6.26039
1853.55	6.2973
1855.14	6.25413
1856.95	6.18487
1857.35	6.3447
1859.16	6.24391
1860.14	6.35868
1861.35	6.30175
1862.73	6.30044
1863.9	6.28791
1864.9	6.37246
1867	6.21756
1867.38	6.39886
1868.82	6.28906
1870.26	6.29129
1870.66	6.37911
1871.82	6.35353
1872.28	6.37469
1873.53	6.36358
1874.97	6.31499
1875.58	6.45441
1876.65	6.39386
1877.54	6.47571
1878.45	6.44107
1879.27	6.51213
1880.48	6.39498
1881.6	6.39107
1881.68	6.57442
1881.89	6.62678
1883.05	6.50399
1884.22	6.51544
1884.47	6.57616
1885.03	6.644
1885.6	6.61979
1886.22	6.59515
1887.94	6.48229
1888.07	6.67445
1888.91	6.55589
1889.92	6.47206
1899.34	5.2457
1903.08	5.6849
1905.2	5.70768
1910.42	5.52462
1912.81	5.76682
1915.47	5.85843
1918.36	5.90471
1921.03	5.91451
1925.77	5.72234
1928.68	5.90592
1931.07	5.92564
1933.73	6.04728
1936.68	5.91924
1940.44	5.97307
1943.44	5.99634
1946.67	5.88065
1947.98	6.09306
1950.24	6.1287
1953.57	6.0156
1956.07	6.10038
1958.53	6.15247
1960.73	6.22786
1964.22	6.11481
1966.14	6.24108
1968.47	6.21965
1971.03	6.28199
1973.37	6.18908
1976.44	6.15256
1979.08	6.22896
1981.18	6.3059
1983.33	6.25498
1984.75	6.40114
1986.04	6.43932
1989.41	6.20562
1992.46	6.22067
1993.8	6.36776
1996.48	6.30048
1998.81	6.37167
2000.4	6.46089
2002.43	6.44049
2004.67	6.39939
2006.29	6.46294
2008.68	6.43635
2010.3	6.52853
2012.63	6.4532
2014.01	6.5733
2016.19	6.49145
2017.77	6.60923
2019.68	6.52808
2021.46	6.59328
2023.38	6.49789
2023.91	6.7481
2024.94	6.71373
2026.71	6.69362
2028.08	6.67299
2029.18	6.73662
2030.53	6.72288
2030.8	6.90022
2032.33	6.75692
2034.14	6.73964
2035.73	6.68289
2036.49	6.83831
2038.34	6.70428
2040.67	6.66763
2041.49	6.77535
2042.19	6.88196
2043.98	6.75583
2045.68	6.71997
2047.56	6.69621
2048.82	6.75809
2050.23	6.7352
2051.39	6.83826
2052.26	6.91035
2052.93	6.94084
2055.59	6.68022
2057.73	6.73774
2059.88	6.61284
2059.54	6.92378
2060.6	6.81502
2062.57	6.78904
2063.28	6.9161
2064.24	6.93316
2066.12	6.86371
2067.19	6.96154
2068.26	6.92138
2069.57	6.9646
2071.03	6.91526
2071.47	7.04392
2072.93	6.92958
2074.76	6.91757
2075.18	6.99929
2076.32	7.01781
2077.67	6.96225
2079.1	7.00183
2079.08	7.12222
2079.6	7.10995
2081.58	6.95475
2082.06	7.07205
2082.49	7.15273
2082.86	7.1934
2084.63	7.0168
2084.55	7.2181
2085.47	7.10569
2086.44	7.17615
2086.66	7.18666
2088.11	7.07316
2089.49	7.03436
2089.16	7.26283
2090.25	7.14314
2090.13	7.30921
2090.98	7.199
2091.74	7.27808
2093.02	7.13527
2093.69	7.22764
2094.96	7.12672
2095.51	7.23604
2096.04	7.23954
2096.51	7.27843
2096.6	7.30549
2096.68	7.35844
2097.83	7.17379
2097.9	7.31782
2098.65	7.20935
2098.39	7.40551
2099.22	7.29029
2099.94	7.2811
2100.56	7.27067
2101.06	7.30509
2101.89	7.28225
2102.47	7.30542
2103.01	7.31433
2102.38	7.55295
2103.06	7.37971
2103.47	7.42067
2103.89	7.38861
2104.18	7.43298
2104.51	7.42601
2105.2	7.37768
2106.4	7.33451
2107.51	7.2689
2108.29	7.3073
2107.39	7.5295
2107.66	7.47975
2108.17	7.44421
2109.73	7.34464
2109.04	7.58246
2109.94	7.39136
2110	7.52213
2110.96	7.3971
2111.28	7.50191
2111.85	7.40607
2111.8	7.55784
2112.03	7.50241
2112.68	7.50722
2112.76	7.55436
2113.47	7.5232
2114.68	7.40072
2114.78	7.51748
2115.22	7.49658
2115.55	7.53534
2115.36	7.5747
2115.81	7.57562
2117.1	7.41914
2117.19	7.52779
2118.1	7.50267
2119.08	7.45063
2120.36	7.44288
2120.9	7.50805
2120.95	7.54393
2121.32	7.5456
2123.14	7.40538
2123.8	7.47648
2124.75	7.45817
2124.8	7.58275
2125.89	7.48177
2125.95	7.61522
2127.06	7.45667
2126.92	7.66225
2127.91	7.54602
2128.89	7.56881
2131.03	7.37053
2131.89	7.46612
2132.82	7.46831
2134.06	7.49248
2136.09	7.3317
2135.85	7.5967
2136.31	7.57809
2137.83	7.42582
2137.99	7.55406
2137.93	7.66927
2140	7.4184
2140.57	7.59664
2142.18	7.44404
2143.54	7.44845
2144.55	7.50218
2145.54	7.5173
2147.44	7.43806
2149.09	7.44493
2150.31	7.49089
2149.94	7.6875
2151.03	7.60769
2152.66	7.54617
2154.18	7.52641
2153.91	7.75995
2154.4	7.70165
2155.14	7.72764
2155.44	7.7722
2155.02	7.84312
2156.4	7.67628
2156.31	7.78522
2157.94	7.60681
2158.05	7.78088
2158.78	7.7529
2158.64	7.84659
2159.4	7.77215
2159.61	7.84174
2159.75	7.81902
2160.6	7.77455
2161.02	7.82533
2159.88	8.02607
2160.75	7.86484
2161.31	7.87599
2161.38	7.85957
2161.97	7.89975
2162.05	7.88011
2161.9	7.93185
2163.86	7.72296
2164.2	7.85323
2164.92	7.78995
2165.55	7.84791
2166.81	7.74282
2166.32	7.95773
2166.49	7.90439
2166.59	7.98901
2167.27	7.95929
2166.93	7.96862
2167.57	7.90184
2168.61	7.91167
2169.26	7.90777
2169.73	7.90289
2170.81	7.87606
2170.82	7.96353
2171.66	7.89719
2170.61	8.13155
2171.12	7.97095
2171.27	8.02216
2172.02	7.9931
2171.56	8.07637
2171.94	8.00162
2171.53	8.17551
2171.61	8.10472
2173.33	7.87887
2174.68	7.8535
2174.14	8.00926
2175.11	7.93495
2174.39	8.12158
2174.97	8.02096
2174.94	8.08931
2175.36	7.99548
2175.31	8.13112
2175.05	8.14725
2174.69	8.16165
2175.32	8.11274
2174.42	8.24529
2176.19	7.97313
2175.67	8.1672
2175.59	8.10943
2175.16	8.23746
2175.97	8.07364
2175.69	8.16943
2177.15	7.98285
2177.06	8.112
2177.29	8.10707
2177.82	8.11214
2178.23	8.10245
2178.59	8.09736
2178.93	8.13145
2178.17	8.26679
2179.65	8.03877
2180.3	8.09572
2181.91	7.92504
2182.26	8.13119
2183.15	8.02831
2184.34	7.99916
2185.23	8.01687
2185.72	8.06288
2187.68	7.91862
2187.49	8.18564
2188.61	8.07008
2189.73	8.0345
2190.34	8.07813
2191.2	8.07514
2192.23	8.09063
2193.32	8.07237
2195.29	7.9388
2195.87	8.09784
2196.52	8.12888
2197.62	8.07292
2199.04	8.04296
2199.06	8.20477
2199.48	8.20047
2200.12	8.20727
2201.27	8.14379
2200.32	8.37034
2201.55	8.16903
2202.44	8.22514
2203.89	8.10812
2203.68	8.28015
2203.95	8.23657
2204.91	8.23988
2206.29	8.125
2205.31	8.38275
2207.16	8.12621
2208.01	8.26308
2208.57	8.24196
2209.62	8.20955
2210.42	8.22873
2209.99	8.3985
2211.67	8.17902
2211.34	8.37984
2212.58	8.28186
2213.16	8.2933
2213.42	8.34075
2212.78	8.48367
2214.13	8.26341
2214.02	8.40079
2214.36	8.36051
2214.94	8.34284
2215.23	8.36175
2215.28	8.42226
2216.1	8.30862
2215.98	8.41476
2216.61	8.37427
2216.43	8.47178
2217.2	8.42938
2217.05	8.47443
2217.83	8.41421
2218.23	8.39087
2219.66	8.33887
2219.48	8.47193
2220.07	8.38937
2219.64	8.56333
2220.81	8.34842
2221.67	8.41044
2221.95	8.46471
2221.18	8.6455
2222.22	8.46002
2222.41	8.50799
2223.09	8.43558
2222.7	8.55592
2223.75	8.44081
2224.3	8.45489
2225.4	8.38205
2225.6	8.5234
2226.15	8.44162
2225.94	8.56966
2226.76	8.47453
2227.3	8.56843
2227.18	8.60201
2226.35	8.7082
2227.91	8.5074
2228.04	8.55126
2228.63	8.53195
2229	8.60984
2230.14	8.45474
2229.45	8.73146
2229.96	8.5634
2229.67	8.69249
2230.67	8.54972
2230.74	8.65004
2230.83	8.65776
2230.66	8.70656
2231.13	8.63921
2231.46	8.66038
2232.78	8.53838
2232.84	8.59946
2232.45	8.70644
2232.35	8.69595
2232.94	8.66473
2232.87	8.72272
2233.76	8.6035
2233.25	8.74708
2234.16	8.6473
2233.52	8.82389
2233.15	8.82171
2233	8.76329
2234.72	8.60054
2234.96	8.69231
2235.41	8.66772
2235.81	8.69031
2236.79	8.608
2237.33	8.64525
2238.79	8.5495
2239.6	8.61498
2240.99	8.51197
2242.1	8.59097
2243.26	8.58278
2242.78	8.72742
2244.01	8.58973
2245.48	8.55485
2246.57	8.56211
2247.7	8.6184
2249.38	8.57714
2250.5	8.54259
2252.18	8.55822
2253.3	8.55839
2255.04	8.48558
2254.77	8.66923
2256.45	8.51063
2256.37	8.73095
2257.79	8.57698
2258.23	8.69537
2259.38	8.64384
2260.6	8.66538
2261.63	8.69364
2261.49	8.79542
2263.14	8.67372
2263.39	8.75942
2264.4	8.71893
2265.53	8.75481
2267.11	8.64044
2267.57	8.75528
2268.47	8.74439
2268.48	8.87219
2269.56	8.79985
2271.03	8.7535
2271.7	8.83222
2271.5	8.86244
2273.53	8.69343
2274.56	8.7841
2274.31	8.90291
2275.17	8.85496
2276.16	8.84239
2277.05	8.79692
2278.66	8.70532
2278.96	8.85963
2280.66	8.71663
2279.83	9.02654
2281.54	8.74557
2282.98	8.83362
2283.09	8.91036
2282.28	9.04973
2283.44	8.88825
2284.66	8.83849
2285.88	8.84475
2285.73	8.99353
2286.31	8.89894
2287.01	8.93286
2288.26	8.92353
2288.67	8.95474
2290.65	8.77683
2290.67	8.9634
2291.21	8.97593
2291.27	9.02634
2293.12	8.81771
2293.49	9.00568
2294.2	8.9744
2294.33	9.07102
2295.28	8.96482
2295.17	9.06951
2295.58	9.00866
2296.34	8.98853
2296.29	9.03059
2296.34	9.11268
2297.42	8.99913
2296.71	9.17742
2296.6	9.17095
2296.5	9.19608
2297.65	9.04923
2297.54	9.16953
2297.78	9.17633
2297.91	9.11308
2298.82	9.09198
2298.76	9.13347
2299.6	9.08972
2299.36	9.24891
2299.52	9.18788
2299.52	9.18218
2300.81	9.07418
2301.17	9.13846
2301.71	9.13692
2302.19	9.12835
2303.12	9.12074
2302.69	9.24657
2302.88	9.21525
2303.85	9.11581
2304.61	9.17214
2304.63	9.19134
2305.16	9.15788
2305.62	9.22149
2305.94	9.17595
2306.42	9.17921
2308.1	9.09713
2308.47	9.15691
2308.56	9.21588
2308.23	9.29762
2309.94	9.06067
2310.66	9.20124
2311.34	9.24335
2311.31	9.23206
2311.58	9.31151
2312.1	9.20614
2313.75	9.14734
2315.12	9.09101
2316.36	9.13361
2316.12	9.27216
2316.93	9.17321
2317.34	9.2864
2318.68	9.16299
2319.86	9.10071
2321.88	9.11687
2322.31	9.22625
2323.91	9.09404
2324.85	9.17782
2327.36	9.04924
2328.19	9.17121
2328.38	9.2043
2329.32	9.21618
2331.45	9.09372
2331.94	9.27692
2333.43	9.16532
2333.32	9.3575
2334.86	9.22597
2335.4	9.31203
2335.91	9.31846
2336.18	9.35577
2336.12	9.41274
2335.79	9.49875
2337.21	9.24789
2337.45	9.36174
2338.48	9.26781
2338.79	9.35423
2340.19	9.26158
2339.81	9.44361
2340.76	9.3422
2341.11	9.41577
2341.9	9.40788
2341.95	9.44193
2343.43	9.35403
2343.47	9.41637
2343.37	9.50004
2344.18	9.43487
2345.4	9.36731
2345.16	9.506
2345.65	9.51481
2345.13	9.59256
2346.1	9.49904
2345.32	9.61944
2345.87	9.55851
2345.88	9.55699
2346.49	9.50617
2346.05	9.60953
2347.01	9.50667
2346.66	9.58734
2347.27	9.53399
2346.36	9.71927
2347.04	9.53717
2348.24	9.52368
2348.81	9.52775
2348.6	9.57921
2348.61	9.62917
2348.37	9.64172
2349.75	9.50944
2349.09	9.71272
2349.89	9.5807
2350.66	9.57738
2350.49	9.5999
2350.92	9.58145
2351.65	9.63178
2352.04	9.62487
2352.25	9.63119
2351.96	9.70146
2352.88	9.62284
2353.2	9.64935
2353.73	9.61275
2353.02	9.74531
2353.85	9.64715
2354.05	9.66645
2354.58	9.63109
2354.89	9.62926
2355.21	9.71329
2355.05	9.7384
2355.38	9.72244
2355.38	9.70372
2355.89	9.713
2355.76	9.74338
2356.78	9.64527
2357.03	9.71326
2356.42	9.81285
2357.17	9.71195
2357.99	9.70674
2357.77	9.77062
2358.4	9.70389
2358.34	9.7776
2358.35	9.80913
2359.14	9.70633
2359.73	9.76529
2359	9.83288
2359.8	9.77005
2360.1	9.76565
2360.36	9.80465
2361.15	9.7356
2361.17	9.79534
2361.8	9.74005
2362.74	9.76699
2362.54	9.80338
2363.07	9.81627
2363.02	9.83089
2364.38	9.72362
2365.3	9.70628
2365.53	9.81327
2365.54	9.79847
2367.37	9.66565
2367.54	9.8102
2368.28	9.77796
2368.86	9.79606
2369.12	9.84046
2369.77	9.80634
2370.96	9.78523
2371.16	9.825
2372.61	9.78412
2373.28	9.77433
2374.09	9.84519
2374.38	9.85931
2376.01	9.75547
2376.52	9.84232
2377.92	9.7303
2377.91	9.84751
2378.29	9.83944
2378.46	9.89376
2379.34	9.805
2379.19	9.87773
2380.26	9.81325
2380.32	9.92364
2381.06	9.89182
2381.77	9.85166
2381.85	9.96288
2381.92	9.99281
2382.61	9.93936
2382.98	9.9764
2382.65	10.0378
2383.51	9.94649
2383.72	10.0361
2383.81	10.0086
2384.71	9.98635
[truncated: 3,401 more rows]

## Sheet: WT1
Displacement [nm]	Load [microN]
-35.9709	1.92806
-35.9822	1.94973
-36.1918	2.00824
-35.9672	1.93301
-36.7149	2.13726
-35.7335	1.85304
-36.6866	2.07044
-36.1472	1.96321
-36.3338	1.96344
-36.1423	1.87755
-36.5406	2.01803
-36.6724	1.98381
-36.3523	1.92666
-36.9072	2.09399
-35.9894	1.77492
-37.1401	2.12461
-36.4505	1.88067
-36.5934	1.92115
-36.7866	1.94628
-36.1528	1.75986
-37.6473	2.15252
-36.3801	1.78036
-37.9537	2.20594
-35.8684	1.66525
-38.3074	2.30488
-36.2341	1.73085
-37.9847	2.14936
-36.5345	1.77664
-37.6308	2.01519
-37.3657	1.98249
-37.5998	2.02792
-37.3755	1.93845
-37.365	1.93933
-37.3142	1.86972
-37.7514	1.9856
-37.7624	1.98667
-37.3403	1.8721
-38.1133	2.05423
-38.1374	2.06795
-37.365	1.8255
-38.3459	2.10878
-37.684	1.89528
-38.587	2.10697
-37.9281	1.96104
-38.0152	1.94283
-37.8576	1.88825
-37.7926	1.85104
-38.1187	1.90686
-38.3657	1.98593
-38.2719	1.91492
-38.537	2.00241
-37.8715	1.78759
-38.8006	2.03852
-37.8351	1.75448
-38.5323	1.90077
-38.5126	1.8677
-38.8164	1.94425
-37.9275	1.64856
-39.2201	1.9877
-38.6386	1.86971
-39.0081	1.90029
-39.4194	2.07156
-38.3886	1.67804
-39.0692	1.93681
-38.6368	1.72763
-38.7292	1.75549
-39.374	1.90586
-39.0055	1.80337
-39.682	1.94764
-38.9671	1.77318
-39.2174	1.80714
-39.5656	1.91326
-39.8299	1.96918
-39.3269	1.81712
-39.262	1.72481
-39.9972	1.98997
-39.7513	1.88252
-39.8656	1.88627
-39.8368	1.90076
-39.5216	1.78024
-39.8514	1.84135
-40.3667	2.01572
-39.2688	1.65192
-40.4584	1.98735
-39.7338	1.74226
-39.9774	1.8235
-39.7887	1.73498
-40.766	1.9922
-39.8168	1.67352
-40.2067	1.81729
-40.2983	1.78357
-40.8227	1.95161
-40.5238	1.84804
-40.5579	1.84946
-40.5275	1.81207
-40.612	1.83944
-40.8318	1.87015
-40.1447	1.70727
-41.1727	1.90932
-40.2106	1.65694
-41.3907	1.95036
-39.9874	1.56138
-41.4993	1.92802
-40.7541	1.75082
-41.4481	1.91647
-40.9653	1.7653
-41.3586	1.8713
-40.0918	1.48785
-41.8255	1.93832
-41.2299	1.7676
-41.1772	1.70378
-41.3259	1.79059
-41.2068	1.65587
-41.8797	1.89511
-41.0741	1.59381
-41.8068	1.82664
-41.7804	1.78557
-41.9639	1.84447
-41.5851	1.69848
-41.376	1.65136
-41.8189	1.71506
-41.8459	1.71912
-41.9731	1.74239
-42.0646	1.79897
-41.8041	1.63829
-42.1825	1.75383
-42.2078	1.75545
-42.2803	1.77921
-42.676	1.83255
-42.407	1.787
-42.1938	1.67495
-42.4917	1.79496
-42.1897	1.62684
-42.9034	1.89843
-42.3298	1.67156
-42.7946	1.78647
-42.9134	1.81414
-42.6731	1.75199
-42.9987	1.81586
-42.4419	1.6463
-43.3303	1.88822
-43.3157	1.87691
-43.0042	1.78284
-43.0241	1.78891
-42.9357	1.74175
-42.7189	1.68301
-43.6201	1.90903
-42.7178	1.64274
-43.1137	1.72481
-43.7419	1.93965
-42.8552	1.60707
-43.947	1.94825
-42.8183	1.58516
-44.5835	2.12652
-42.6186	1.50234
-44.179	1.98724
-42.381	1.39887
-44.2518	1.92692
-42.8764	1.50677
-44.6531	2.02876
-43.1291	1.54674
-44.3234	1.86162
-43.704	1.70941
-43.9276	1.76039
-43.9524	1.69188
-44.5972	1.92928
-43.3949	1.52294
-44.6125	1.88981
-43.6027	1.5554
-44.5713	1.83481
-43.7496	1.54983
-44.4984	1.7903
-43.8055	1.53526
-44.9947	1.86591
-43.837	1.53649
-45.4314	1.95552
-44.0695	1.57637
-45.3661	1.90517
-44.2517	1.57958
-45.2447	1.85456
-44.0588	1.49758
-45.596	1.92122
-44.3496	1.55111
-45.4573	1.84249
-44.3223	1.51532
-45.3863	1.79741
-44.5812	1.50024
-45.3332	1.75315
-44.3898	1.36805
-45.7568	1.83795
-45.0292	1.56201
-45.9268	1.77742
-45.3028	1.594
-45.6649	1.73418
-45.558	1.65108
-45.9625	1.7812
-45.4011	1.57525
-45.8001	1.68326
-46.091	1.74115
-46.0361	1.73423
-45.9537	1.69658
-45.8836	1.68549
-46.1481	1.70658
-45.8743	1.66029
-46.2285	1.69092
-46.3006	1.72766
-45.3318	1.42872
-46.6877	1.77861
-45.5476	1.44154
-46.5209	1.7027
-46.5245	1.67908
-46.5029	1.67273
-46.2364	1.54336
-47.0632	1.82014
-45.6692	1.38302
-46.9994	1.75652
-46.6474	1.60946
-47.1371	1.76207
-46.3315	1.50636
-47.1398	1.71765
-46.7175	1.55402
-46.9262	1.64444
-46.846	1.57867
-47.0431	1.61049
-47.1271	1.6492
-47.1461	1.60421
-47.144	1.5941
-46.7054	1.47084
-47.508	1.62489
-47.2908	1.61613
-47.1202	1.51876
-47.3425	1.57664
-47.1769	1.4903
-47.4517	1.54503
-47.7699	1.60697
-47.697	1.58166
-47.956	1.60815
-47.3948	1.46843
-47.7069	1.53222
-47.8721	1.53496
-47.9533	1.58981
-47.8252	1.5063
-48.2548	1.62538
-47.9292	1.5042
-47.8761	1.47685
-47.7225	1.4099
-48.2785	1.56224
-48.0413	1.47108
-48.4343	1.55139
-48.8243	1.68673
-48.061	1.42404
-48.5008	1.56345
-47.9631	1.3639
-49.3182	1.72776
-47.4142	1.15636
-49.096	1.66841
-47.9285	1.26739
-48.9622	1.54198
-48.7256	1.4642
-48.9495	1.51403
-49.1303	1.53702
-48.945	1.52962
-49.1059	1.47907
-49.0208	1.52418
-48.3909	1.26555
-49.9297	1.72763
-49.1546	1.47745
-49.3786	1.5516
-48.9719	1.39706
-49.568	1.59029
-49.0856	1.37181
-49.8334	1.62956
-48.7528	1.26619
-49.811	1.57743
-49.0246	1.31084
-49.7501	1.51588
-49.5175	1.41869
-49.7423	1.47357
-49.4716	1.36988
-50.0959	1.51484
-49.5244	1.34609
-50.5223	1.6305
-49.5165	1.29051
-50.8967	1.70091
-49.5025	1.29223
-50.6436	1.60092
-49.986	1.41375
-50.7934	1.62343
-49.8417	1.32722
-51.2351	1.73418
-49.9405	1.34368
-51.2797	1.72294
-49.2723	1.12492
-50.8402	1.55067
-49.627	1.17351
-51.2348	1.61847
-50.0666	1.24093
-51.9677	1.77477
-49.9508	1.21892
-51.4507	1.61181
-50.68	1.37816
-51.4631	1.5554
-50.4927	1.32773
-51.3803	1.53607
-50.3739	1.22162
-51.5431	1.54011
-51.1653	1.41544
-50.659	1.24593
-51.3688	1.44958
-51.4416	1.46371
-51.4115	1.37926
-51.7366	1.51607
-51.2696	1.33595
-51.9124	1.53153
-51.0404	1.25092
-51.8783	1.49975
-51.1321	1.23606
-52.1881	1.55916
-51.4906	1.28515
-52.2993	1.56946
-51.5182	1.28178
-52.3926	1.51599
-51.4862	1.27594
-52.7909	1.61225
-51.7984	1.32249
-52.7353	1.59359
-51.9833	1.36728
-52.4984	1.50605
-52.1082	1.37569
-52.4734	1.46355
-51.5708	1.16956
-52.8651	1.52956
-51.8101	1.185
-52.9525	1.52031
-51.9271	1.1633
-52.6963	1.37793
-52.0459	1.16263
-53.6773	1.60621
-51.9502	1.09639
-53.8808	1.65548
-52.3814	1.21217
-53.4391	1.49603
-52.849	1.31366
-53.2806	1.41142
-53.0923	1.35726
-53.2051	1.4011
-52.5106	1.14549
-54.2689	1.62972
-52.1514	1.0416
-54.2378	1.60486
-52.7102	1.16174
-54.1077	1.55098
-53.2985	1.28671
-54.2172	1.57324
-52.7459	1.12753
-54.1731	1.55894
-53.238	1.24726
-54.2847	1.50637
-53.266	1.22298
-54.1136	1.43442
-53.1604	1.16804
-54.058	1.3755
-53.2403	1.12463
-54.7623	1.53405
-53.126	1.05629
-55.6599	1.76563
-52.6874	0.92318
-55.075	1.56639
-53.7423	1.14131
-55.1979	1.5932
-53.1994	0.98195
-55.6545	1.70395
-53.1201	0.9172
-55.6889	1.6356
-53.5496	1.00785
-55.7041	1.63851
-53.7711	1.04977
-55.8111	1.63127
-53.5945	0.97888
-55.8692	1.59773
-53.8993	1.05366
-56.0401	1.64677
-54.1821	1.05849
-55.6604	1.51264
-54.1512	1.04527
-55.8443	1.50462
-54.3709	1.078
-56.1437	1.58155
-54.8969	1.18275
-55.6919	1.43372
-55.1191	1.21572
-55.953	1.47254
-55.2971	1.25088
-56.0503	1.46871
-55.0684	1.12662
-55.8875	1.40427
-55.3022	1.18034
-56.4871	1.5238
-55.2616	1.14084
-56.2861	1.42817
-55.8198	1.28527
-56.1877	1.36279
-56.0902	1.33697
-56.1211	1.37351
-55.8203	1.30889
-56.4086	1.48268
-56.0854	1.41262
-55.3933	1.25988
-55.6498	1.3558
-55.619	1.30976
-55.5074	1.28598
-55.476	1.2855
-55.3484	1.26983
-55.3999	1.27494
-55.346	1.28153
-55.3498	1.34168
-55.454	1.39519
-55.1469	1.32224
-54.8739	1.26099
-55.0373	1.3428
-55.203	1.43253
-54.7512	1.30965
-54.8013	1.32073
-54.3944	1.2461
-55.2135	1.48213
-54.8448	1.43728
-54.7172	1.46944
-54.3422	1.40315
-54.2315	1.39594
-54.3629	1.43138
-54.0664	1.37459
-54.0808	1.37854
-54.2063	1.45101
-54.0046	1.43279
-53.8276	1.39024
-53.4377	1.30254
-53.7054	1.38367
-53.5592	1.36318
-53.7133	1.43473
-53.7633	1.47685
-53.4359	1.40057
-53.5785	1.46718
-53.2285	1.40897
-53.2232	1.42725
-53.3925	1.49687
-52.7603	1.36379
-53.4877	1.59145
-52.6854	1.39173
-52.6029	1.38681
-52.8628	1.4694
-52.6671	1.43889
-52.2633	1.32872
-52.2493	1.34955
-52.7528	1.51185
-52.4656	1.46969
-52.3043	1.45455
-52.3662	1.50016
-52.2592	1.48973
-51.9613	1.42934
-51.724	1.36133
-51.8991	1.43294
-51.7204	1.38698
-51.6082	1.3634
-51.6877	1.38609
-51.7241	1.43909
-51.4289	1.36875
-51.4752	1.39901
-51.0567	1.31122
-51.2425	1.3526
-50.8728	1.24498
-51.2146	1.36023
-51.0558	1.34379
-50.9829	1.34957
-50.9527	1.34861
-50.893	1.35442
-50.6742	1.31248
-51.0621	1.45899
-50.7817	1.40562
-50.5946	1.37917
-50.7572	1.48444
-50.2195	1.34598
-50.4531	1.43449
-50.3379	1.44678
-50.793	1.59716
-49.9191	1.39774
-49.8616	1.40778
-49.6656	1.32614
-49.5863	1.32083
-49.5909	1.31143
-49.7551	1.39014
-49.5857	1.34926
-49.9709	1.47322
-49.6661	1.43148
-49.5395	1.45145
-49.2074	1.36801
-49.2345	1.39867
-49.264	1.41466
-49.2945	1.45848
-49.1632	1.43995
-49.4269	1.56407
-49.0371	1.52169
-48.858	1.49835
-48.6197	1.42411
-48.4915	1.42052
-48.8115	1.54094
-48.7534	1.52991
-48.5254	1.49663
-48.4056	1.48766
-48.2594	1.47562
-48.1519	1.44175
-48.0223	1.43483
-47.922	1.41046
-47.7219	1.35246
-47.7408	1.38982
-48.0957	1.48621
-47.7737	1.43148
-47.9766	1.53158
-47.6866	1.47049
-47.5888	1.46571
-47.385	1.4291
-47.4434	1.45843
-47.0049	1.33291
-47.1427	1.39965
-47.2372	1.44757
-47.2565	1.47033
-47.0087	1.41721
-47.1472	1.50456
-46.8636	1.45954
-46.7538	1.44346
-46.7782	1.46759
-46.1981	1.30779
-46.8394	1.51758
-46.5069	1.4734
-46.5844	1.49457
-46.4431	1.50014
-46.4716	1.53859
-46.1069	1.44685
-45.9733	1.43514
-46.0508	1.47878
-46.1756	1.53449
-45.963	1.48271
-45.6965	1.44732
-45.7257	1.46393
-45.6542	1.46641
-45.5774	1.47183
-45.3317	1.438
-45.4136	1.45639
-45.2937	1.43136
-45.1826	1.426
-45.3522	1.4859
-45.3885	1.53225
-45.1924	1.51229
-45.4174	1.61334
-44.8689	1.49436
-44.8895	1.53003
-44.7991	1.5327
-44.618	1.48079
-44.6019	1.51336
-44.4746	1.46579
-44.2912	1.44189
-44.3179	1.47136
-44.3646	1.50875
-44.3249	1.52602
-44.1297	1.48942
-44.2478	1.52973
-44.0866	1.51564
-44.2125	1.57832
-44.1224	1.57841
-43.9398	1.56817
-43.6258	1.47874
-43.5438	1.4882
-43.6086	1.5097
-43.4279	1.47686
-43.4595	1.49983
-43.3207	1.483
-43.6051	1.59335
-43.5253	1.62583
-43.3246	1.59276
-43.4514	1.66889
-43.0925	1.59298
-42.9371	1.57995
-42.6298	1.48674
-42.9328	1.58743
-42.6287	1.53615
-42.5034	1.49166
-42.4277	1.51775
-42.4456	1.51112
-42.469	1.54526
-42.5465	1.60348
-42.3308	1.57174
-42.303	1.59754
-42.0568	1.56078
-41.8081	1.51059
-41.8671	1.50785
-42.1176	1.62306
-41.8898	1.59564
-41.8795	1.63482
-41.7453	1.62527
-41.9121	1.69665
-41.0708	1.48265
-41.13	1.50644
-41.0217	1.46342
-40.9316	1.43334
-40.9066	1.42986
-41.0606	1.47967
-41.1376	1.53731
-41.1151	1.56177
-41.3986	1.66693
-41.1246	1.65876
-40.7319	1.58227
-40.6174	1.58941
-40.1208	1.45419
-40.4726	1.54066
-40.6112	1.59411
-40.5753	1.63118
-40.2556	1.57494
-40.1252	1.55608
-40.2433	1.61667
-40.6105	1.75271
-39.929	1.59705
-39.9178	1.63979
-39.705	1.58429
-39.6224	1.56563
-39.8482	1.67857
-39.8939	1.71367
-39.2991	1.58272
-39.6095	1.69328
-39.4828	1.68162
-39.4486	1.70106
-39.0372	1.60419
-38.7892	1.52944
-38.6637	1.48157
-38.5684	1.44877
-39.0489	1.59488
-38.5421	1.46073
-38.9422	1.59828
-38.602	1.52488
-38.6995	1.58891
-39.0363	1.71081
-38.4778	1.60094
-38.2495	1.55771
-38.3933	1.60608
-38.5428	1.68504
-37.9807	1.55488
-38.3083	1.64998
-37.9909	1.59456
-37.9273	1.61219
-37.7797	1.59997
-37.732	1.59979
-37.5724	1.55829
-37.7358	1.63254
-37.4936	1.574
-37.4811	1.58855
-37.3103	1.55539
-37.2234	1.55315
-37.1962	1.55803
-37.3102	1.59969
-36.9887	1.53641
-37.281	1.6539
-37.3199	1.68436
-37.0232	1.66005
-37.0295	1.70989
-36.5886	1.60601
-36.5106	1.58875
-36.8147	1.69101
-36.7429	1.70236
-36.5785	1.71714
-36.5086	1.738
-36.1893	1.66935
-36.132	1.64963
-36.0635	1.65502
-36.0115	1.66133
-35.9683	1.67622
-35.7118	1.62059
-35.9197	1.6998
-35.695	1.65644
-35.8286	1.70112
-35.4572	1.62482
-35.4896	1.63759
-35.6606	1.72764
-35.3349	1.66166
-35.0379	1.56775
-35.2179	1.63513
-35.0943	1.61988
-35.088	1.64534
-35.0238	1.6385
-35.1583	1.71636
-34.8655	1.66362
-34.7564	1.6461
-35.1081	1.76801
-34.4528	1.63135
-34.9019	1.78447
-34.4509	1.69194
-34.3548	1.68471
-34.2606	1.67505
-34.5641	1.77775
-34.3857	1.761
-34.1974	1.74015
-33.6016	1.59346
-33.7563	1.63671
-33.9937	1.71528
-33.8515	1.6945
-33.5537	1.61762
-33.6518	1.66835
-33.6195	1.69183
-33.5964	1.69388
-33.5132	1.6988
-33.3321	1.67639
-33.136	1.6194
-33.0437	1.61883
-33.1249	1.66047
-33.5738	1.82197
-32.9237	1.66118
-32.391	1.52014
-32.9009	1.68608
-32.7166	1.63912
-33.0095	1.74355
-32.6954	1.70581
-32.7326	1.75124
-32.3072	1.66448
-32.5951	1.74896
-32.026	1.59655
-31.9646	1.56941
-32.2776	1.66452
-31.944	1.60775
-32.0679	1.66782
-32.1718	1.72067
-31.942	1.69925
-31.8318	1.70502
-31.8332	1.72152
-31.7505	1.72442
-31.2138	1.57737
-31.5234	1.68785
-31.529	1.71429
-31.3593	1.69402
-31.1947	1.67788
-31.2386	1.69866
-31.2847	1.7432
-31.1215	1.72488
-30.711	1.63973
-31.084	1.77356
-30.5331	1.61759
-30.9301	1.72427
-30.4379	1.63006
-30.5841	1.68488
-30.8436	1.77957
-30.8838	1.82674
-30.1604	1.69307
-30.003	1.66068
-30.2952	1.75311
-29.8048	1.60787
-29.9891	1.67681
-29.8787	1.66207
-30.0942	1.75872
-29.9953	1.74696
-29.8894	1.74115
-29.5618	1.68308
-29.6375	1.7205
-29.3278	1.62707
-29.0698	1.58224
-29.6856	1.78372
-29.5942	1.78002
-29.189	1.71373
-29.083	1.71511
-29.1805	1.74757
-29.1099	1.7609
-29.1418	1.80312
-28.9204	1.7826
-28.8143	1.76319
-28.7154	1.76106
-28.5314	1.75248
-28.7674	1.83873
-28.6328	1.82923
-28.3339	1.76689
-28.384	1.81372
-28.1853	1.80505
-28.2232	1.79644
-27.8951	1.73021
-28.0906	1.78812
-27.7253	1.7052
-27.9331	1.79808
-27.8924	1.80456
-27.6454	1.74164
-27.4404	1.7072
-27.4964	1.71911
-27.4797	1.73233
-27.2958	1.69599
-27.2656	1.72176
-27.5352	1.80959
-27.3022	1.77982
-27.2282	1.75751
-26.9082	1.69269
-27.1289	1.79914
-26.6713	1.69377
-27.1187	1.83251
-26.6804	1.74172
-26.5906	1.74105
-26.6356	1.76281
-26.6539	1.78793
-26.8544	1.88709
-26.2934	1.77231
-26.2605	1.77234
-26.1466	1.78066
-26.0624	1.7625
-25.8556	1.69658
-25.7703	1.68282
-26.0775	1.80485
-26.2203	1.87383
-26.1333	1.91438
-25.3718	1.72275
-25.5785	1.78496
-25.2454	1.69668
-25.36	1.73672
-25.187	1.7024
-25.5283	1.80954
-25.0752	1.71567
-25.5038	1.85737
-24.9786	1.73347
-24.8905	1.73927
-24.7768	1.72043
-24.7996	1.71694
-24.7301	1.72953
-24.8888	1.79333
-24.5416	1.71506
-24.7511	1.81162
-24.4989	1.76644
-24.2777	1.71482
-24.5595	1.82436
-24.0815	1.7124
-24.4284	1.83982
-24.3544	1.86722
-24.5359	1.95692
-23.7634	1.77195
-23.8791	1.84282
-23.6217	1.76072
-23.7749	1.81509
-23.7397	1.83392
-23.9731	1.96788
-23.7788	1.94477
-23.3062	1.85107
-23.3275	1.87997
-23.2531	1.84952
-22.8106	1.74323
-23.0265	1.81235
-22.8367	1.76837
-23.111	1.83215
-22.8941	1.80455
-23.0045	1.88418
-22.7064	1.84183
-22.5377	1.76435
-22.4521	1.76633
-22.385	1.75837
-22.5248	1.8074
-22.0584	1.68804
-22.4448	1.80217
-22.1085	1.74328
-22.2993	1.81763
-22.1513	1.78769
-22.1596	1.82244
-22.3432	1.92412
-22.0637	1.86837
-21.9283	1.87443
-21.7152	1.84382
-21.6605	1.84178
-21.6092	1.84199
-21.5434	1.84978
-21.2551	1.7699
-21.0859	1.74086
-21.049	1.72554
-21.2865	1.80165
-21.5344	1.90543
-20.8914	1.7494
-20.6808	1.68664
-20.5308	1.64918
-20.919	1.77044
-21.0505	1.83215
-21.0895	1.88455
-20.8805	1.85995
-20.784	1.89503
-20.051	1.69126
-20.2149	1.7418
-20.319	1.77194
-20.4822	1.87229
-20.2902	1.85493
-20.113	1.8394
-19.7946	1.76356
-19.9248	1.80638
-20.031	1.85584
-19.9155	1.85683
-19.4823	1.76458
-19.5698	1.83166
-19.8394	1.91895
-19.8855	1.988
-19.6377	1.97423
-18.9255	1.79629
-19.2079	1.86726
-18.8401	1.77994
-19.0589	1.83877
-18.9057	1.80986
-18.8908	1.82029
-18.7194	1.80306
-18.7477	1.81703
-18.6359	1.80368
-18.5887	1.79689
-18.3931	1.76027
-18.4894	1.80232
-18.3631	1.78215
-18.3449	1.80316
-18.0756	1.76244
-18.3961	1.85356
-18.3326	1.87054
-17.9085	1.78022
-18.0378	1.84669
-17.8999	1.8447
-17.9346	1.85942
-18.1267	1.95523
-17.8599	1.94433
-17.5403	1.87664
-17.4614	1.8653
-17.3098	1.81808
-16.9673	1.75185
-16.8525	1.69473
-17.029	1.74484
-16.9568	1.7395
-17.0095	1.77
-17.2662	1.86335
-17.1945	1.87624
-16.6891	1.78187
-16.624	1.75554
-16.7153	1.81195
-16.249	1.67815
-16.6323	1.79837
-16.3491	1.71785
-16.4322	1.77208
-16.4174	1.77523
-16.5851	1.86947
-16.4298	1.87691
-16.0916	1.80863
-16.4253	1.94913
-15.9478	1.8403
-15.778	1.81842
-15.9059	1.8882
-15.6884	1.8596
-15.9341	1.93926
-15.6545	1.89211
-15.5965	1.91283
-15.397	1.88037
-15.1868	1.83226
-15.1555	1.8432
-15.2766	1.88188
-14.9776	1.83713
-15.2172	1.91385
-14.9735	1.88204
-14.8559	1.86337
-14.5476	1.80574
-14.2499	1.70705
-14.5094	1.75384
-14.3646	1.73107
-14.6518	1.83919
-14.3664	1.78957
-13.9272	1.67144
-14.3364	1.79698
-14.6777	1.92117
-14.1959	1.81255
-14.2836	1.86344
-13.7872	1.76948
-14.0464	1.8565
-13.6839	1.77972
-13.7868	1.83275
-13.7798	1.83894
-13.7347	1.85652
-13.6065	1.85937
-13.4459	1.81305
-13.2209	1.8085
-12.8644	1.70446
-13.3951	1.86016
-12.7968	1.71298
-12.7747	1.68774
-12.9347	1.73904
-12.5739	1.63117
-13.0799	1.80667
-13.1548	1.8521
-12.6499	1.7633
-12.6662	1.79287
-12.5062	1.73748
-12.6038	1.80584
-12.4986	1.81171
-12.4251	1.83054
-12.5684	1.88896
-12.4462	1.87134
-11.8849	1.7759
-12.3079	1.91101
-11.9025	1.81518
-11.8851	1.8374
-11.9977	1.91286
-11.7503	1.85965
-11.6232	1.83876
-11.5445	1.84623
-11.4911	1.85748
-11.5634	1.89299
-11.2053	1.7967
-11.1967	1.84246
-11.1715	1.82091
-11.1015	1.8156
-11.018	1.78195
-10.8031	1.76077
-11.0557	1.83026
-10.9819	1.85218
-10.4575	1.71903
-10.7338	1.83372
-10.5514	1.79084
-10.558	1.80415
-10.4922	1.80773
-10.445	1.83423
-10.1732	1.76492
-10.13	1.77346
-10.3792	1.86124
-10.2902	1.87128
-9.65206	1.71841
-9.9965	1.82433
-9.4775	1.68162
-9.77031	1.76627
-9.60426	1.73245
-9.59664	1.74847
-9.47433	1.71726
-9.05244	1.60109
-9.68772	1.79689
-9.72318	1.86941
-9.16504	1.73128
-9.02575	1.71833
-8.70798	1.65202
-9.22387	1.78481
-8.43411	1.58311
-8.85428	1.67791
-8.80088	1.70313
-8.82253	1.73368
-8.8886	1.78079
-8.92095	1.82778
-8.64195	1.80484
-8.27417	1.70554
-7.77522	1.57499
-7.93554	1.60317
-8.22296	1.71363
-8.37984	1.79561
-8.36908	1.83289
-8.67028	1.97486
-8.02617	1.84229
-7.76003	1.78095
-8.14769	1.93308
-8.17471	1.9713
-7.9292	1.95109
-7.59365	1.91147
-7.44859	1.92449
-7.56333	1.96188
-7.41392	1.95966
-7.42294	1.99991
-6.9847	1.89506
-7.26548	1.98399
-6.70228	1.86371
-6.8008	1.91252
-6.92413	1.95139
-6.66525	1.90506
-6.64744	1.90801
-6.57591	1.91088
-6.61868	1.96882
-6.34872	1.89152
-6.07355	1.82948
-6.34724	1.92856
-6.57825	1.99373
-5.97836	1.85097
-5.80204	1.80883
-5.99919	1.86728
-5.90447	1.88218
-6.1284	1.95813
-5.77149	1.8903
-5.58187	1.84871
-5.77905	1.92795
-5.73696	1.93726
-5.51321	1.92829
-5.46995	1.93778
-5.69919	2.03145
-5.10376	1.88647
-5.25374	1.95546
-5.13611	1.93207
-5.03722	1.92906
-4.89773	1.90366
-4.81592	1.89723
-4.94011	1.95863
-4.78796	1.94094
-4.79605	1.97241
-4.41202	1.88057
-4.53265	1.93447
-4.51828	1.94036
-4.23339	1.89461
-4.29202	1.90282
-4.29177	1.94242
-4.22818	1.96588
-4.30072	2.00785
-3.72993	1.8722
-3.71376	1.87518
-3.99078	1.95951
-3.76132	1.92673
-3.47719	1.89175
-3.42258	1.87488
-3.355	1.8414
-3.00383	1.74716
-3.20408	1.78631
-3.11918	1.76518
-3.00834	1.73272
-3.10512	1.77052
-3.16313	1.79843
-2.95925	1.76965
-2.85671	1.77705
-2.49741	1.66072
-2.60651	1.70598
-2.75989	1.77306
-2.49252	1.70599
-2.64643	1.76221
-2.4334	1.72889
-2.23718	1.68874
-2.03074	1.63951
-2.00535	1.62092
-2.34388	1.70547
-1.95103	1.64597
-2.20151	1.73047
-2.05013	1.71891
-1.84309	1.67624
-1.99656	1.76962
-2.05165	1.78371
-1.57444	1.68728
-1.49195	1.67424
-1.84631	1.83305
-1.54622	1.78477
-1.25027	1.70511
-1.3612	1.75995
-1.38583	1.82425
-1.66823	1.93566
-1.17662	1.83015
-1.28148	1.9065
-0.7608	1.7986
-1.08765	1.9231
-0.89323	1.89365
-0.33875	1.73795
-0.54089	1.81462
-0.5492	1.83506
-0.43608	1.82632
-0.23238	1.78169
-0.33871	1.83792
-0.4633	1.88792
-0.35345	1.90587
-0.14167	1.85019
-0.12031	1.88643
-0.11069	1.91355
-0.4903	2.06575
0	1.94102
-0.24513	2.07111
-0.37116	2.10436
0.09293	1.975
-0.00777	2.05275
-0.21935	2.13318
0.29872	1.91765
-0.23858	2.14537
0.91293	1.81443
0.04801	2.10603
0.47809	2.00841
0.41908	2.05098
0.36756	2.0594
0.4623	2.08381
0.74387	1.99605
0.13396	2.2127
1.27941	1.8665
0.60267	2.12373
1.3726	1.8949
1.3095	2.03933
1.97251	1.83431
0.93621	2.24233
2.2277	1.84955
1.63498	2.11873
2.52961	1.9007
2.54638	1.99523
1.89203	2.19364
2.57997	2.03977
3.26091	1.87729
3.23718	2.00953
3.80262	1.92598
3.73075	2.03682
3.7637	2.06296
3.47765	2.19774
3.88869	2.05252
4.03352	2.11153
4.2768	2.03988
4.95597	1.95186
5.18219	1.99236
5.16111	2.07624
5.69594	2.00098
5.65912	2.08313
6.0712	2.03031
5.90422	2.13774
6.28288	2.05451
6.33081	2.14771
6.72405	2.06343
7.19696	2.04114
7.92082	1.94187
8.05727	2.02506
8.89203	1.89157
8.43897	2.16578
9.01138	1.98595
9.29387	2.06428
9.61319	2.03611
9.7602	2.11441
10.5613	1.95596
10.3613	2.16296
10.795	2.07414
10.9522	2.17005
11.7726	1.99023
11.6147	2.14373
12.86	1.87779
12.3157	2.18666
12.4746	2.19184
13.1499	2.07101
13.5175	2.05021
13.8853	2.09782
14.2373	2.08177
14.4607	2.11494
15.1982	2.06791
15.3308	2.08328
16.2739	2.01428
16.3448	2.07326
17.5735	1.87172
17.5172	2.08451
18.7257	1.87562
18.6324	2.08352
19.3661	2.01788
19.4401	2.13359
20.1571	2.03749
21.0043	1.98542
21.1521	2.08584
21.8484	2.07148
22.3203	2.0585
22.6615	2.11733
23.0025	2.085
23.548	2.10029
23.4781	2.13844
23.4695	2.28972
24.5219	2.0426
24.0365	2.32245
24.6374	2.20128
24.8411	2.29579
25.4602	2.14172
26.254	2.1427
26.9404	2.08281
26.8809	2.21667
27.7303	2.11328
27.4652	2.32693
27.8212	2.26658
27.905	2.348
28.1511	2.32126
28.29	2.40218
28.2392	2.44023
28.548	2.4059
29.4378	2.23562
29.7332	2.30773
30.0063	2.33582
29.8068	2.43967
30.7884	2.2721
30.5965	2.43792
31.0258	2.37595
30.3635	2.59652
31.5552	2.33951
31.048	2.53332
31.8977	2.36444
31.7536	2.49789
32.3617	2.39549
32.7779	2.37607
32.5174	2.52581
33.0695	2.43195
33.6691	2.32737
33.3407	2.55702
34.2936	2.3117
33.6364	2.59734
34.3301	2.45353
34.4258	2.50774
34.2247	2.59068
34.6651	2.56408
34.9231	2.48321
35.0954	2.6136
35.6051	2.44386
35.8032	2.53028
35.8031	2.57822
35.8058	2.58935
36.8369	2.38223
36.4192	2.58536
36.8395	2.53546
36.1627	2.77772
37.6115	2.38804
37.5889	2.55776
38.1822	2.44114
37.801	2.66305
38.7625	2.43875
38.3998	2.64182
38.6318	2.60327
38.8745	2.62771
39.8663	2.42099
39.1981	2.71724
39.7075	2.59392
39.516	2.68896
39.9683	2.63628
40.0351	2.66203
40.8037	2.53693
40.2	2.79364
41.3294	2.51538
40.4591	2.85121
41.1112	2.6717
41.5281	2.64191
41.1616	2.77072
41.4158	2.76748
41.6711	2.67746
41.9255	2.73292
42.3254	2.63705
42.3678	2.68524
42.8644	2.67523
43.344	2.59897
42.6756	2.86366
43.595	2.66826
43.3286	2.75451
43.2803	2.85553
43.934	2.71462
43.8511	2.77625
44.1024	2.7779
44.4173	2.72101
44.6649	2.69336
44.2722	2.89387
45.8661	2.46398
45.0263	2.81703
46.3721	2.56877
45.9841	2.67893
47.4549	2.52406
46.5428	2.80922
47.7054	2.54607
47.8516	2.66581
48.8167	2.5457
48.7856	2.64883
49.3942	2.67513
49.4267	2.72545
50.1208	2.64802
50.0281	2.81199
51.0317	2.5634
50.6532	2.87896
51.6956	2.62222
51.8194	2.71744
52.5931	2.62237
52.8372	2.74203
53.2317	2.69148
52.8748	2.9107
54.0059	2.68218
53.5008	2.93694
53.9844	2.85889
54.5781	2.78493
54.5216	2.88451
54.4954	2.95644
55.2009	2.80045
54.7694	2.99998
55.4218	2.86744
55.6652	2.88755
55.9054	2.89414
56.3567	2.86674
57.2918	2.70205
56.4507	3.04618
57.7463	2.75476
57.4864	2.92473
58.5437	2.76536
58.1419	2.9639
58.6532	2.86218
58.6167	2.99156
59.3044	2.87702
58.7448	3.11806
60.2262	2.75333
59.4439	3.07328
61.1991	2.69858
60.6985	2.95112
61.2037	2.91407
60.8118	3.0823
62.0319	2.80687
61.9104	2.96137
62.9254	2.80204
62.5296	3.04702
62.7656	3.04035
63.1041	3.01587
63.446	2.96888
64.1974	2.89682
64.198	2.99992
63.9342	3.15091
65.396	2.7874
64.7307	3.12736
65.5525	2.97246
65.5879	3.04793
66.723	2.86444
65.8855	3.1774
66.7353	3.00012
66.1245	3.20461
67.1167	2.98129
67.0247	3.07925
67.3615	3.0677
66.8864	3.24637
68.1884	2.89095
67.783	3.1765
69.1974	2.82505
68.5901	3.16716
69.2733	3.03546
68.9898	3.18328
69.6972	3.03555
69.6929	3.19844
69.865	3.16901
70.0292	3.18719
70.8464	3.05394
70.0194	3.29288
71.2155	3.06346
71.3417	3.13842
71.32	3.17621
71.9507	3.15733
72.4275	3.06632
71.8385	3.35384
72.562	3.16736
72.4603	3.27338
72.9862	3.17007
72.8202	3.32016
73.3928	3.15281
72.6276	3.47707
74.3139	3.04975
72.978	3.45561
73.3893	3.38427
73.7073	3.29348
74.6832	3.11192
74.7085	3.24401
75.7926	3.04735
74.0781	3.55011
75.8164	3.14854
75.7564	3.21516
76.2145	3.2199
76.6845	3.22949
76.9019	3.17591
76.5537	3.42686
77.6641	3.17876
77.4746	3.30289
79.0326	3.02644
78.2045	3.38193
79.0841	3.15921
79.2455	3.28646
79.7796	3.18175
79.831	3.32315
80.692	3.16912
80.525	3.31293
81.1807	3.24294
81.2333	3.34398
81.6415	3.3159
81.6084	3.42687
82.4201	3.27059
82.2256	3.39944
83.2752	3.26358
82.7514	3.47338
83.606	3.27675
83.2818	3.48368
84.3547	3.23488
83.7966	3.49241
85.0391	3.25101
84.4208	3.48123
85.1937	3.34023
85.3952	3.43743
85.8646	3.3494
85.3633	3.60473
86.4502	3.34307
85.2643	3.69787
86.5299	3.41576
85.7742	3.65181
86.4178	3.48852
86.0987	3.66157
87.1756	3.35738
86.465	3.68017
87.2834	3.43341
86.9092	3.64545
87.0698	3.59139
86.7315	3.70214
88.5099	3.26093
87.6559	3.65092
88.9735	3.33148
87.8302	3.74881
89.4919	3.28432
88.169	3.77236
89.6683	3.35098
89.2908	3.57086
89.6653	3.53246
90.0621	3.49781
90.5378	3.44691
90.2017	3.60959
90.7418	3.50442
90.5378	3.66396
91.5072	3.45021
90.6998	3.72543
91.8589	3.4918
90.8824	3.80179
92.0418	3.52504
91.7387	3.69356
92.7814	3.46934
92.1642	3.71993
93.3946	3.4677
92.6702	3.73632
93.9218	3.49432
93.1739	3.74281
94.2696	3.50445
93.8541	3.72443
95.0222	3.45348
93.9668	3.85575
94.8851	3.62288
94.7334	3.72432
95.5041	3.58708
95.0141	3.81398
95.6303	3.65818
95.7168	3.71076
96.3506	3.59732
96.1231	3.75475
97.0036	3.59857
96.0172	3.92353
97.3309	3.61634
96.549	3.86592
98.0668	3.50334
97.3813	3.79112
98.9828	3.51135
98.4813	3.74372
99.6008	3.54386
99.0515	3.8162
100.891	3.34214
100.921	3.59205
102.663	3.29218
102.557	3.51724
102.964	3.5602
104.129	3.42434
104.107	3.57505
105.088	3.50717
105.669	3.46879
106.009	3.57962
107.353	3.4025
107.299	3.55523
108.063	3.5769
108.214	3.66796
109.11	3.56213
109.013	3.77772
110.295	3.52328
109.775	3.84958
111.046	3.57871
111.26	3.69601
111.871	3.62881
111.881	3.78086
112.865	3.56968
112.794	3.75884
113.904	3.54295
113.331	3.81007
114.834	3.57884
114.759	3.67857
115.861	3.60906
115.49	3.87386
116.133	3.73862
116.668	3.77515
117.433	3.6676
117.238	3.86087
117.817	3.78038
117.821	3.8875
119	3.64978
118.887	3.87144
120.217	3.62845
119.748	3.91762
120.758	3.75295
121.34	3.72432
122.08	3.7131
121.689	3.95376
122.937	3.72182
123.293	3.81173
123.704	3.81898
123.284	3.99733
124.793	3.70382
124.879	3.87072
124.928	3.91122
124.27	4.21044
125.947	3.77949
125.592	4.01013
126.784	3.82369
126.129	4.07248
127.091	3.93103
127.042	4.00683
127.695	3.96752
127.151	4.13438
128.998	3.75697
128.145	4.08575
129.324	3.90349
129.331	3.97948
129.959	3.93963
130.031	4.05111
129.946	4.09702
130.426	4.08643
130.846	3.99746
130.726	4.19126
131.385	4.0596
131.668	4.07075
131.911	4.0995
131.754	4.17591
132.854	3.96635
131.713	4.34445
133.51	3.91861
132.56	4.27099
134.113	3.95429
133.539	4.19364
134.583	4.02499
134.676	4.12256
135.644	3.94159
135.251	4.18991
136.146	4.00042
135.388	4.28428
136.422	4.06746
136.039	4.20256
136.741	4.10693
136.462	4.25218
136.803	4.21242
136.215	4.41062
137.343	4.17494
136.92	4.30216
137.822	4.18064
137.269	4.34234
138.035	4.18944
138.103	4.25531
138.802	4.14309
138.875	4.2069
139.451	4.17408
139.384	4.2537
139.483	4.3117
139.738	4.29132
140.285	4.26551
139.991	4.35015
140.956	4.24372
139.863	4.47681
141.065	4.24134
140.615	4.39786
141.659	4.17788
141.123	4.40775
142.242	4.17438
142.043	4.31837
142.747	4.26919
142.357	4.39876
142.854	4.35907
142.672	4.46547
143.412	4.29836
142.753	4.54255
143.778	4.27666
143.592	4.44563
144.609	4.2413
143.94	4.51731
145.107	4.19725
144.682	4.43916
145.822	4.25671
145.365	4.37797
146.398	4.29227
145.926	4.44703
146.833	4.31116
145.83	4.65292
147.244	4.29216
146.203	4.63232
147.598	4.31573
147.069	4.49072
147.569	4.46079
148.254	4.33582
148.401	4.40482
148.224	4.56618
149.73	4.17021
149.451	4.44541
150.166	4.34649
150.493	4.30497
150.691	4.47145
150.911	4.43579
151.245	4.46808
151.59	4.40842
151.877	4.49505
151.505	4.57225
151.755	4.58407
151.997	4.54181
152.772	4.4533
151.65	4.80884
152.879	4.48704
151.752	4.77938
152.998	4.51377
152.71	4.68653
153.866	4.35832
153.021	4.75478
154.37	4.39607
153.362	4.72406
154.638	4.49073
154.214	4.64034
155.323	4.41923
154.92	4.63285
155.492	4.55859
155.896	4.54746
156.647	4.43269
155.927	4.73008
157.36	4.42854
156.823	4.68805
157.801	4.50023
157.344	4.73608
158.409	4.46757
158.11	4.64726
158.351	4.68049
158.624	4.61122
158.596	4.73034
158.633	4.71561
159.486	4.54548
158.703	4.86198
160.024	4.51653
159.072	4.86406
160.291	4.58739
159.511	4.78942
159.748	4.79845
160.167	4.69182
160.48	4.70655
160.16	4.81372
160.838	4.72896
160.457	4.81532
160.737	4.84554
160.855	4.80536
161.739	4.69257
161.225	4.83172
163.283	4.39732
162.557	4.77407
163.468	4.58813
162.751	4.85907
164.138	4.58678
164.099	4.71067
164.409	4.6922
164.484	4.76352
165.205	4.70854
165.247	4.7365
166.122	4.653
165.854	4.81271
166.214	4.79659
166.443	4.79016
166.834	4.78257
166.99	4.79107
167.517	4.77902
167.067	4.92047
168.336	4.65936
168.384	4.76494
168.84	4.76858
168.91	4.83303
169.282	4.81775
169.058	4.93524
169.957	4.79947
169.446	4.97509
170.91	4.69741
170.56	4.8393
171.643	4.71197
171.189	4.85383
172.031	4.79697
171.779	4.90773
173.135	4.67551
172.359	4.98687
173.869	4.72979
172.786	5.07191
173.63	4.89396
173.496	5.02356
174.502	4.79635
173.683	5.1012
174.976	4.79542
174.581	4.99049
175.112	4.92187
175.567	4.87484
175.987	4.8918
176.093	4.96761
176.929	4.84292
176.345	5.07919
177.932	4.75895
177.811	4.90152
178.218	4.94017
178.968	4.80488
179.18	4.8768
178.634	5.09877
179.587	4.95011
179.264	5.03133
180.28	4.96454
179.998	5.01204
180.802	4.98473
180.844	5.01889
181.811	4.91487
181.741	4.98389
182.872	4.82276
181.972	5.12859
183.742	4.76043
182.908	5.03657
183.546	5.0166
183.176	5.13713
184.231	4.98598
183.604	5.1918
185.247	4.87966
184.247	5.26829
185.242	5.02307
185.584	5.0416
185.959	5.03561
185.742	5.17759
186.511	5.04018
186.33	5.16581
187.266	5.00332
186.744	5.23128
187.585	5.084
187.577	5.16432
188.269	5.04416
187.688	5.33271
189.323	4.94543
188.378	5.29382
189.496	5.09231
189.167	5.19817
190.006	5.12998
189.794	5.22481
190.801	5.04602
190.101	5.32585
191.768	4.97003
190.985	5.26929
191.433	5.23732
192.118	5.07628
191.761	5.30867
192.211	5.25037
192.646	5.19821
192.49	5.33601
193.248	5.17481
193.177	5.2982
193.824	5.1876
193.798	5.28161
193.769	5.36924
193.84	5.31954
194.516	5.24355
194.59	5.26331
195.934	5.04117
195.413	5.2984
196.143	5.18228
195.649	5.38898
196.624	5.18146
196.628	5.36511
197.153	5.24336
197.221	5.30521
198.002	5.25655
198.4	5.21817
198.356	5.32613
198.42	5.37676
198.846	5.34814
198.497	5.44698
199.633	5.31
199.741	5.28517
200.049	5.35276
199.907	5.43194
200.577	5.32328
200.995	5.28275
201.829	5.2219
201.762	5.30764
202.585	5.27325
202.184	5.42216
203.479	5.21304
202.63	5.52014
203.744	5.33702
202.844	5.61713
204.229	5.28493
203.862	5.49757
204.727	5.36462
204.684	5.42331
205.656	5.27035
205.886	5.331
206.161	5.36984
206.725	5.30189
207.069	5.34618
206.899	5.45807
207.699	5.32965
207.755	5.44822
208.209	5.40829
207.858	5.57381
208.405	5.45363
209.332	5.35825
210.148	5.2977
209.88	5.46012
211.253	5.24164
211.199	5.43564
211.447	5.4426
211.476	5.53715
211.779	5.54474
212.174	5.4905
212.806	5.48429
212.946	5.47924
213.856	5.40084
213.821	5.49442
214.009	5.54094
214.201	5.54007
214.706	5.5408
214.996	5.5209
215.78	5.49042
215.719	5.5478
216.707	5.42646
216.467	5.61231
217.886	5.32601
217.952	5.52576
217.9	5.57886
218.533	5.51952
218.387	5.64361
219.116	5.51671
219.834	5.52263
219.842	5.52529
220.816	5.49133
220.892	5.55218
221.528	5.49986
221.835	5.55926
222.438	5.54255
222.954	5.49391
223.33	5.5354
224.409	5.4542
225.347	5.32556
225.336	5.58406
226.5	5.30677
226.198	5.68123
227.086	5.52218
227.742	5.50639
227.895	5.66547
228.257	5.62633
228.825	5.61591
229.076	5.59976
231.043	5.32218
230.624	5.54582
230.721	5.70939
231.557	5.4934
231.522	5.68308
232.392	5.59303
232.146	5.7033
232.54	5.72744
233.978	5.49321
233.776	5.67729
234.854	5.53626
235.024	5.66401
235.613	5.65065
235.353	5.79425
237.397	5.44125
236.41	5.82053
237.406	5.69145
238.048	5.6198
238.216	5.73121
239.001	5.66806
239.836	5.60057
239.971	5.72044
240.766	5.67384
241.039	5.70086
241.5	5.76977
242.317	5.63747
242.541	5.76055
242.744	5.81201
243.461	5.67986
244.16	5.70507
245.104	5.62139
244.338	5.93858
245.926	5.63833
246.043	5.71697
247.074	5.69906
247.287	5.73533
247.877	5.72718
248.122	5.83285
249.357	5.60225
249.012	5.85724
250.224	5.73824
249.802	5.8586
251.255	5.74411
251.075	5.85247
252.597	5.65998
252.315	5.86729
253.527	5.73255
253.578	5.86338
254.995	5.66496
254.839	5.86135
256.674	5.52362
256.158	5.87921
256.854	5.7584
256.843	5.91508
257.817	5.76311
258.229	5.83729
259.256	5.73628
259.31	5.88378
260.874	5.67764
260.47	5.93609
261.397	5.8411
262.198	5.74452
262.698	5.86958
263.303	5.80926
263.347	5.96411
264.452	5.84427
265.481	5.73937
265.402	5.95962
266.271	5.85114
266.459	5.95346
266.714	6.02946
267.482	5.93808
268.518	5.85522
269.021	5.88761
269.043	5.98781
[truncated: 4,155 more rows]

## Sheet: WT2
Displacement [nm]	Load [microN]
-29.215	2.10911
-29.1239	2.06681
-28.6427	1.93394
-29.2491	2.10647
-28.5028	1.88161
-29.4665	2.15096
-28.6373	1.913
-29.5417	2.18942
-28.5927	1.88334
-29.5722	2.19372
-28.6129	1.88734
-29.4412	2.13024
-29.3143	2.09885
-28.7831	1.87675
-29.9768	2.28146
-28.2714	1.6999
-29.5243	2.09918
-28.4053	1.7051
-30.4302	2.37482
-28.8974	1.85107
-30.0128	2.20545
-29.6575	2.09304
-29.2999	1.93447
-30.0663	2.20559
-28.7446	1.72785
-30.0212	2.15831
-29.1767	1.84119
-30.1142	2.14627
-28.9745	1.74662
-29.8913	2.02756
-29.6144	1.92709
-29.6752	1.90164
-30.2453	2.10819
-29.7228	1.88835
-29.9268	1.96937
-29.3194	1.72283
-30.3616	2.06428
-29.7532	1.78986
-30.2989	2.0044
-29.8452	1.78939
-31.0101	2.17265
-30.2388	1.89623
-30.4271	1.96752
-30.8866	2.09083
-30.1636	1.85313
-31.599	2.27493
-29.8885	1.73898
-31.1956	2.11516
-30.2144	1.8108
-31.3037	2.13243
-30.0893	1.6949
-30.983	1.98014
-30.4355	1.76773
-31.4631	2.05665
-30.4192	1.70687
-31.1812	1.94343
-31.4153	2.00912
-31.5194	2.04396
-31.0215	1.83703
-32.2504	2.24819
-30.4409	1.61774
-32.4774	2.26809
-30.4776	1.62363
-32.5977	2.27507
-30.8347	1.70077
-32.1456	2.09854
-31.0221	1.7234
-32.3383	2.12141
-31.1884	1.71418
-32.2464	2.06424
-31.5051	1.82761
-31.6054	1.79988
-32.2593	2.0033
-32.0749	1.91444
-32.1178	1.92513
-32.0592	1.86271
-32.0326	1.85682
-32.048	1.82491
-32.1184	1.84739
-32.5376	1.95945
-32.3714	1.90431
-32.8135	2.00825
-32.0431	1.73748
-32.8998	1.99041
-32.5006	1.8719
-32.7925	1.92142
-32.1398	1.71433
-33.3508	2.06562
-32.3247	1.74192
-33.4033	2.06954
-32.2048	1.68045
-33.2601	1.94542
-32.6566	1.78194
-33.145	1.88989
-33.0979	1.88328
-33.612	2.01289
-32.8521	1.79038
-33.5663	1.95994
-33.2452	1.88157
-33.1555	1.79431
-33.7803	2.01953
-33.2339	1.80067
-33.8861	2.03024
-32.9	1.65487
-34.0376	2.02352
-33.2163	1.72144
-33.9049	1.94497
-33.9978	1.9554
-33.6581	1.84479
-34.1031	1.9377
-33.7311	1.85675
-34.1554	1.94144
-33.9771	1.88922
-33.815	1.78601
-34.0692	1.87454
-34.1692	1.87398
-34.4746	1.97242
-33.6467	1.65561
-34.6117	1.98437
-33.6895	1.62988
-34.543	1.9078
-33.7908	1.62147
-34.615	1.88086
-33.8197	1.59125
-34.3754	1.71761
-34.5238	1.77499
-34.6655	1.76684
-34.7711	1.8111
-35.2459	1.93274
-34.7496	1.78694
-34.998	1.83222
-35.5148	1.99883
-34.9275	1.77526
-35.2071	1.87518
-35.1084	1.83763
-34.6283	1.63976
-35.6453	1.97075
-35.2258	1.79502
-35.8427	2.01157
-34.9019	1.6798
-35.6179	1.91603
-35.1003	1.69784
-35.6364	1.86263
-35.252	1.72391
-35.5138	1.77759
-35.2719	1.65279
-35.7299	1.79241
-35.5538	1.73558
-35.792	1.76742
-36.1832	1.89894
-35.6134	1.68904
-36.1744	1.8463
-35.7497	1.68944
-36.1375	1.80829
-36.6595	1.98423
-35.5835	1.60374
-36.4261	1.86044
-35.4422	1.52655
-36.6519	1.89654
-35.8514	1.60887
-36.2736	1.70781
-35.983	1.60788
-36.5654	1.76655
-35.9641	1.55595
-36.6947	1.73973
-36.361	1.61984
-36.6793	1.69548
-36.8353	1.73364
-36.8032	1.71335
-36.9274	1.72927
-37.1573	1.79301
-36.4422	1.54462
-37.6912	1.94909
-36.2957	1.45147
-38.156	2.06967
-36.6598	1.54405
-38.121	2.02842
-37.2082	1.71621
-38.0784	2.01315
-37.0691	1.66616
-38.2143	2.04308
-36.8361	1.57544
-38.0128	1.94916
-37.3847	1.72823
-37.8044	1.82994
-37.6503	1.78018
-38.1373	1.94185
-37.6181	1.73425
-37.8217	1.8034
-37.6902	1.73374
-37.6348	1.68464
-37.9499	1.79789
-38.0735	1.786
-38.3703	1.89063
-37.3406	1.52383
-38.6353	1.9265
-38.2591	1.79028
-38.8319	1.96758
-38.0925	1.74013
-38.5326	1.84131
-38.8566	1.98056
-38.2955	1.73199
-38.486	1.79697
-38.1041	1.64588
-38.8543	1.86654
-38.5119	1.76004
-38.5356	1.74219
-38.9717	1.88483
-38.8149	1.77606
-38.6215	1.7193
-38.4558	1.64011
-38.8594	1.7337
-38.6439	1.65675
-39.1716	1.78045
-38.8638	1.68346
-39.2307	1.75729
-38.9432	1.65974
-39.6986	1.8985
-38.926	1.60891
-40.029	1.95668
-39.522	1.81288
-39.4817	1.76442
-39.5462	1.76348
-39.6971	1.78571
-39.478	1.72736
-40.135	1.90226
-39.3563	1.64403
-39.9023	1.80036
-40.1835	1.89255
-39.6079	1.70023
-40.357	1.91463
-39.0082	1.45382
-40.2672	1.84476
-39.6292	1.62724
-40.4914	1.87942
-39.7746	1.60154
-40.6561	1.90808
-39.8807	1.58686
-40.8706	1.9488
-39.9807	1.61879
-40.2725	1.69393
-40.5721	1.77207
-40.5379	1.73768
-40.0453	1.54218
-41.0185	1.87379
-40.3509	1.61355
-40.9944	1.82494
-40.51	1.63399
-40.8179	1.73499
-41.0908	1.78187
-40.6348	1.648
-40.4335	1.54519
-41.2353	1.7618
-41.139	1.75134
-41.227	1.76861
-40.736	1.55195
-41.9818	1.97844
-41.1254	1.66222
-41.5382	1.78303
-40.9967	1.58887
-41.888	1.85745
-41.3912	1.68808
-41.7514	1.79797
-41.1494	1.57979
-41.5961	1.69808
-41.6983	1.6924
-42.613	2.02335
-41.4882	1.61602
-41.9712	1.77571
-41.5886	1.62529
-41.6553	1.61077
-42.1596	1.80256
-42.2981	1.79686
-41.7972	1.63473
-42.2557	1.77455
-41.8954	1.59764
-41.8939	1.61187
-42.2741	1.7023
-42.4108	1.75047
-41.4151	1.37116
-42.9999	1.88065
-41.0641	1.21598
-43.8988	2.11718
-41.2583	1.23546
-43.4015	1.89178
-42.2352	1.52879
-42.6708	1.64266
-42.766	1.65386
-42.159	1.42138
-42.9921	1.69169
-43.1398	1.7081
-42.8615	1.61898
-43.0391	1.65933
-43.3386	1.72733
-42.6872	1.53532
-43.2281	1.61652
-43.6244	1.81796
-43.0316	1.52003
-43.6203	1.76675
-42.769	1.43076
-44.2254	1.90974
-43.4368	1.64128
-43.3956	1.61475
-43.7418	1.7036
-43.5028	1.64421
-43.4862	1.56824
-44.1015	1.8022
-43.4227	1.52925
-43.7593	1.62822
-43.4665	1.51712
-43.5665	1.51296
-43.8454	1.54918
-44.4513	1.7734
-42.9722	1.24534
-44.7089	1.80361
-43.1921	1.26615
-44.954	1.83731
-43.7477	1.3983
-44.3385	1.59746
-43.8857	1.40772
-45.2059	1.83034
-43.9312	1.3957
-45.6227	1.93681
-44.3507	1.53068
-45.4109	1.87095
-44.5808	1.56784
-45.1288	1.76171
-44.7903	1.64641
-45.171	1.75484
-44.2673	1.4416
-45.3047	1.7537
-44.5813	1.49871
-44.6956	1.48642
-45.3505	1.73748
-44.7815	1.48391
-44.9391	1.54572
-45.3535	1.64751
-45.2892	1.62802
-45.115	1.54071
-44.987	1.47316
-45.7615	1.74843
-44.85	1.38807
-46.1237	1.79629
-44.7424	1.31428
-46.0011	1.74495
-45.5083	1.57276
-45.8224	1.62837
-45.4739	1.53083
-46.1036	1.69857
-46.1127	1.73485
-45.6907	1.51077
-46.2766	1.75884
-46.2044	1.70548
-46.122	1.64538
-45.568	1.42304
-45.8409	1.53292
-46.144	1.5927
-45.5648	1.37719
-46.2818	1.61306
-44.981	1.10494
-47.6007	1.99408
-45.666	1.31481
-46.8613	1.7123
-45.9173	1.36289
-46.5777	1.57329
-46.3219	1.49267
-46.8461	1.61355
-46.4121	1.45432
-47.1902	1.69395
-46.9277	1.57296
-47.1574	1.6504
-47.2465	1.65435
-46.8425	1.52199
-47.4735	1.69409
-46.5146	1.3919
-47.5077	1.67051
-46.9667	1.51106
-47.4165	1.60507
-47.0032	1.45936
-47.0238	1.4209
-47.1789	1.46182
-47.1074	1.39686
-47.8079	1.63372
-47.0012	1.30119
-47.7422	1.55551
-47.3685	1.39544
-48.1404	1.63839
-47.4192	1.38171
-47.9533	1.53265
-47.8387	1.47956
-48.1114	1.59202
-47.8852	1.43096
-48.6971	1.75353
-47.1341	1.14588
-49.3046	1.89298
-47.6168	1.33094
-48.9647	1.74353
-48.1458	1.48446
-48.6549	1.64181
-48.0141	1.38164
-48.277	1.48005
-48.4431	1.48735
-48.3807	1.43654
-48.5119	1.47073
-48.7044	1.5387
-48.6004	1.52591
-48.7181	1.57684
-48.2356	1.41082
-48.535	1.53566
-48.5711	1.55764
-48.4436	1.51809
-48.2867	1.5021
-48.5176	1.61853
-48.3429	1.58712
-48.0948	1.54458
-48.0029	1.54264
-48.0988	1.60023
-47.904	1.55487
-47.825	1.5517
-47.9989	1.63684
-47.8325	1.61508
-47.5812	1.55304
-47.2764	1.48614
-47.6198	1.61407
-47.2132	1.48851
-47.1921	1.5187
-47.346	1.58064
-47.0549	1.49718
-47.1931	1.56748
-46.9574	1.52697
-46.9592	1.55621
-46.9826	1.58733
-46.5737	1.47899
-46.5037	1.46929
-46.5686	1.50825
-46.5646	1.51968
-46.4633	1.50499
-46.6793	1.59925
-46.3308	1.51602
-46.1528	1.45955
-46.2916	1.53839
-46.2604	1.54274
-46.2694	1.57931
-45.9291	1.50628
-46.1812	1.61208
-46.0376	1.59865
-45.8089	1.55186
-45.6076	1.50556
-45.7752	1.58866
-45.4466	1.5245
-45.2981	1.50092
-45.385	1.54161
-45.3899	1.56045
-45.3151	1.5464
-45.2817	1.54176
-45.4018	1.61205
-45.1586	1.54724
-44.6604	1.41431
-44.6698	1.42989
-44.714	1.46558
-44.5925	1.45495
-44.6228	1.49259
-44.5154	1.479
-44.5651	1.50171
-44.7292	1.59022
-44.521	1.55082
-44.2206	1.49075
-44.345	1.56587
-44.4435	1.63014
-44.1044	1.55327
-44.178	1.62162
-43.8441	1.52595
-43.9427	1.59109
-43.6651	1.53754
-43.6621	1.55719
-43.7546	1.61001
-43.3026	1.48893
-43.519	1.58292
-43.5226	1.59471
-43.2468	1.53238
-43.1492	1.53939
-43.0213	1.51129
-42.801	1.45782
-43.2197	1.63219
-43.1372	1.64068
-42.8612	1.57938
-42.4777	1.48401
-42.6908	1.56514
-43.0778	1.70942
-42.6211	1.59736
-42.4641	1.59017
-42.1608	1.5016
-42.3318	1.58572
-42.1933	1.55616
-42.0984	1.57522
-42.1255	1.60426
-42.0295	1.59241
-42.0448	1.62906
-42.1299	1.69128
-41.8925	1.64717
-41.6503	1.57928
-41.7535	1.63615
-41.4044	1.55893
-41.7003	1.67133
-41.2226	1.55359
-41.3588	1.60307
-41.3784	1.64859
-41.4354	1.70114
-41.1992	1.65037
-40.9406	1.60279
-40.9493	1.62954
-40.9564	1.67075
-40.9509	1.6834
-40.6458	1.60553
-40.5401	1.58052
-40.3004	1.53457
-40.4613	1.61189
-40.2841	1.57193
-39.8625	1.43268
-39.99	1.49282
-40.3642	1.63026
-40.1824	1.60722
-40.246	1.64693
-40.1467	1.64765
-40.0236	1.6387
-39.6755	1.55618
-39.7736	1.60597
-39.8254	1.65063
-39.6555	1.62944
-39.7133	1.68266
-39.5986	1.67803
-39.336	1.61073
-39.4017	1.66316
-39.6326	1.77845
-39.2417	1.68991
-38.7941	1.55541
-38.9268	1.63876
-38.814	1.61922
-38.6673	1.60374
-38.6973	1.61245
-38.8795	1.69801
-38.7056	1.67525
-38.3001	1.54215
-38.2797	1.5555
-38.2205	1.55014
-38.3578	1.61436
-38.1199	1.54424
-38.1021	1.55951
-37.8465	1.51127
-38.1335	1.61586
-38.2146	1.68023
-38.1189	1.6833
-37.8828	1.63095
-37.7749	1.63313
-37.7126	1.64435
-37.672	1.66191
-37.533	1.63935
-37.5986	1.69604
-37.4513	1.66362
-37.6627	1.78741
-37.4865	1.75658
-36.8586	1.56728
-36.624	1.50503
-36.9969	1.63296
-37.0014	1.67548
-36.8822	1.66204
-36.575	1.59324
-36.4927	1.58727
-36.4088	1.57643
-36.8352	1.73383
-36.5219	1.67407
-36.5562	1.70829
-36.1968	1.59533
-35.8808	1.52878
-36.0699	1.60098
-36.2901	1.7003
-36.0354	1.6512
-35.9502	1.64762
-35.9663	1.69264
-36.0105	1.73284
-35.8387	1.70361
-35.4857	1.6063
-35.6181	1.68511
-35.5014	1.6881
-35.4903	1.71337
-35.4222	1.72562
-35.2518	1.69723
-35.0775	1.66451
-35.108	1.67513
-34.998	1.67059
-34.7764	1.60881
-34.7401	1.62955
-34.7903	1.65984
-34.6183	1.61726
-34.738	1.6909
-34.4898	1.6361
-34.7075	1.73135
-34.5204	1.71374
-34.251	1.62569
-34.2891	1.66781
-34.3064	1.70566
-34.3843	1.76921
-34.0139	1.68343
-34.0219	1.70223
-33.6902	1.60453
-33.8484	1.68789
-33.7956	1.71342
-33.7123	1.69117
-33.5083	1.66447
-33.7729	1.76664
-33.4208	1.70624
-33.2673	1.67411
-33.4942	1.77166
-33.185	1.71428
-33.0912	1.70347
-33.1096	1.73878
-32.8995	1.67375
-32.8492	1.68934
-32.5946	1.60615
-32.721	1.67092
-32.719	1.68427
-32.823	1.76034
-32.5655	1.72075
-32.8224	1.82617
-32.6202	1.81557
-32.4341	1.79
-32.3916	1.81475
-32.2257	1.78644
-32.1837	1.77656
-31.8492	1.7041
-31.621	1.6504
-32.105	1.83287
-31.6215	1.68781
-31.3184	1.61046
-31.9419	1.84026
-31.8284	1.83118
-31.4361	1.74601
-31.2807	1.71251
-31.17	1.70032
-31.215	1.74662
-31.3665	1.82498
-31.1923	1.80446
-31.0328	1.77011
-30.9278	1.74786
-30.8992	1.76537
-30.9376	1.8004
-30.6553	1.73506
-30.4528	1.6903
-30.6817	1.79073
-30.7	1.8295
-30.7079	1.86209
-30.3346	1.77321
-30.3062	1.79743
-29.9714	1.69777
-30.005	1.71953
-30.066	1.77325
-30.1058	1.80677
-29.8929	1.76185
-29.8513	1.77043
-29.7416	1.75504
-29.7446	1.78599
-29.4445	1.71023
-29.4584	1.72602
-29.4568	1.75433
-29.454	1.75969
-29.3281	1.73763
-29.8086	1.94124
-29.0566	1.71786
-29.1094	1.74882
-28.9347	1.71774
-28.8548	1.72757
-29.22	1.86317
-28.8058	1.74123
-28.7487	1.74165
-28.5834	1.69797
-28.7479	1.77845
-28.5958	1.76277
-28.8171	1.86821
-28.3401	1.75386
-28.4615	1.82891
-28.6194	1.93551
-28.0679	1.79461
-28.1813	1.86741
-28.1154	1.86873
-27.9961	1.84011
-27.7998	1.80512
-27.7446	1.81098
-27.4264	1.72324
-27.4793	1.76145
-27.078	1.64515
-27.2325	1.70488
-27.1431	1.67077
-27.1711	1.69363
-27.0862	1.66879
-27.2655	1.76173
-26.7666	1.63232
-26.8195	1.6747
-26.8647	1.67621
-26.7661	1.69018
-27.0097	1.80402
-27.2123	1.90189
-26.7335	1.78318
-26.5594	1.7572
-26.4227	1.75567
-26.2778	1.70401
-26.1386	1.67954
-26.0628	1.6932
-26.2315	1.76682
-26.0745	1.71867
-25.6547	1.60328
-25.6417	1.62005
-25.9852	1.73019
-25.5817	1.63095
-25.4858	1.61694
-25.7334	1.72764
-25.6633	1.74977
-25.8255	1.82377
-25.3552	1.70517
-25.4647	1.76852
-25.2355	1.7148
-25.2593	1.73415
-24.92	1.66052
-25.1367	1.7504
-24.5963	1.58999
-24.8845	1.69611
-24.9106	1.72642
-24.7067	1.69381
-24.7046	1.72969
-24.6482	1.74126
-24.8289	1.82625
-24.6636	1.79986
-24.248	1.71328
-24.663	1.86615
-23.92	1.65673
-23.927	1.68525
-23.7605	1.63217
-24.1358	1.77009
-23.9588	1.7549
-23.8451	1.76049
-23.9588	1.79738
-23.4169	1.63196
-23.5149	1.69291
-23.5118	1.71454
-23.3378	1.68774
-23.4105	1.7419
-23.2243	1.69376
-23.2533	1.73441
-23.531	1.8505
-22.9595	1.69838
-23.0739	1.75989
-22.6436	1.65585
-22.9641	1.76378
-22.8323	1.74357
-22.9682	1.81973
-22.7801	1.80448
-22.4347	1.70415
-22.6316	1.80088
-22.332	1.74025
-22.035	1.64742
-21.9306	1.63093
-22.1574	1.72618
-22.2902	1.79759
-22.1938	1.80584
-22.0086	1.77436
-22.0113	1.81027
-21.6694	1.72744
-21.8699	1.8156
-21.6001	1.76538
-21.4748	1.73554
-21.7092	1.83676
-21.5999	1.8397
-21.5386	1.84678
-21.4535	1.86083
-21.1287	1.78529
-21.1353	1.79902
-21.1085	1.82693
-21.0287	1.82609
-21.1354	1.89392
-20.6352	1.75982
-20.6928	1.78777
-21.0183	1.93008
-20.4546	1.76884
-20.4384	1.79098
-20.3342	1.77718
-20.0541	1.69267
-19.8284	1.61945
-20.3961	1.83633
-20.3767	1.85474
-20.1597	1.79466
-19.7638	1.70489
-19.9458	1.7607
-19.9164	1.79311
-19.7662	1.76194
-19.4954	1.70032
-19.3584	1.67969
-19.244	1.65517
-19.2866	1.66928
-19.3483	1.69008
-19.4734	1.75439
-19.7668	1.89973
-19.3153	1.80016
-19.1273	1.76928
-18.8509	1.70784
-18.8929	1.73061
-18.2945	1.5602
-19.0401	1.80462
-18.9713	1.82322
-18.6778	1.75833
-18.8301	1.84341
-18.5853	1.80679
-18.6456	1.85473
-18.3589	1.79973
-18.337	1.81563
-18.6657	1.94938
-17.9329	1.73494
-17.6882	1.68547
-17.8066	1.75357
-17.918	1.79408
-18.0601	1.85631
-17.5643	1.76428
-17.5482	1.76787
-17.703	1.82314
-17.4936	1.79039
-17.3467	1.777
-17.4387	1.82865
-17.2744	1.79628
-16.8158	1.68657
-17.1734	1.78768
-17.2453	1.83472
-16.785	1.71072
-16.899	1.79264
-16.9642	1.83675
-17.0619	1.88076
-16.5942	1.78985
-16.6106	1.81077
-16.5053	1.79593
-16.5246	1.82399
-16.2428	1.75406
-16.2963	1.80321
-16.1323	1.77663
-16.4925	1.9012
-16.5083	1.95699
-16.4294	1.98178
-16.0745	1.92499
-15.6739	1.81788
-15.6068	1.80506
-15.8726	1.92539
-15.7572	1.90313
-15.8812	1.99712
-15.3478	1.84423
-15.5353	1.91527
-15.1128	1.81897
-15.2662	1.8861
-14.9223	1.78215
-15.0637	1.86112
-14.4234	1.66592
-14.533	1.70544
-15.016	1.87503
-14.8784	1.85288
-14.7161	1.80977
-14.7232	1.84094
-14.6316	1.84281
-14.2364	1.74595
-14.2922	1.77663
-14.471	1.85458
-13.9988	1.74268
-14.3153	1.85295
-14.1321	1.8212
-14.0501	1.82069
-14.1079	1.85381
-13.5942	1.7229
-13.8112	1.8164
-13.6128	1.7623
-13.2421	1.65761
-13.7265	1.84855
-13.9192	1.90576
-13.4134	1.80409
-13.534	1.86364
-13.3244	1.843
-13.3527	1.87539
-12.9457	1.74855
-13.125	1.84535
-12.9252	1.79466
-13.105	1.89541
-12.9099	1.84529
-12.4923	1.74148
-12.2998	1.69154
-12.6014	1.81732
-12.5483	1.77992
-12.3129	1.73579
-12.2373	1.71836
-12.4504	1.78788
-12.2309	1.71808
-11.9499	1.66735
-11.7844	1.63028
-12.1606	1.76952
-11.857	1.68462
-11.8211	1.6948
-11.7403	1.69257
-11.8008	1.75501
-11.4552	1.64219
-11.5991	1.69434
-11.2618	1.59569
-11.3403	1.64796
-11.5779	1.73408
-11.4483	1.73106
-11.0676	1.62713
-11.3874	1.77551
-11.5977	1.88096
-11.5173	1.90177
-11.0237	1.7611
-11.1382	1.84959
-11.0997	1.89599
-11.0526	1.91182
-10.7812	1.86582
-10.6122	1.84085
-10.5863	1.84757
-10.4508	1.86332
-10.6137	1.92977
-9.98394	1.76974
-9.97968	1.78598
-10.0837	1.82518
-10.0231	1.82344
-9.7639	1.771
-9.72034	1.77724
-9.81988	1.82874
-9.67177	1.80055
-9.33384	1.72517
-9.58704	1.80967
-9.25292	1.71303
-9.59675	1.85165
-9.31027	1.79494
-9.32897	1.80213
-9.22083	1.81256
-8.92956	1.72051
-9.0965	1.79007
-8.72302	1.6995
-9.09546	1.84112
-8.81316	1.78872
-8.93544	1.84793
-8.61895	1.78623
-8.66059	1.82673
-8.36624	1.76207
-8.32125	1.74865
-8.21581	1.74612
-8.43238	1.82045
-8.38345	1.84267
-7.90341	1.70631
-8.23879	1.85206
-7.89289	1.76153
-7.9908	1.82955
-7.87068	1.80865
-7.87095	1.83607
-7.81326	1.8398
-7.44663	1.7418
-7.75074	1.87643
-7.60703	1.84631
-7.34051	1.79234
-7.3611	1.84797
-7.3263	1.85942
-7.06289	1.8063
-7.24181	1.88238
-7.02032	1.85589
-6.96555	1.85276
-7.20643	1.96783
-6.76671	1.87553
-6.94675	1.94473
-6.65052	1.88251
-6.4233	1.8329
-6.40142	1.84985
-6.2705	1.80584
-6.39311	1.88014
-6.28173	1.87389
-6.49436	1.98791
-6.36799	1.98435
-6.00676	1.89769
-6.02305	1.93096
-5.93602	1.92875
-5.91658	1.9377
-5.5489	1.86865
-5.72815	1.93229
-5.31304	1.82068
-5.50124	1.90025
-5.32516	1.85461
-5.24001	1.84464
-4.99857	1.78066
-5.17769	1.85828
-4.86661	1.7732
-5.29103	1.94087
-4.96959	1.85548
-4.68871	1.80223
-4.85468	1.86236
-4.59556	1.81052
-4.41869	1.76297
-4.71688	1.88072
-4.54988	1.84859
-4.45143	1.8488
-4.28468	1.82552
-4.16796	1.79383
-4.09306	1.78842
-4.25476	1.84683
-3.99075	1.7931
-3.91931	1.78929
-3.84407	1.79535
-3.66085	1.74255
-3.65834	1.75659
-3.61914	1.76317
-3.82839	1.85004
-3.592	1.81083
-3.76901	1.90534
-3.51666	1.86781
-3.39567	1.85415
-3.08003	1.78241
-3.09698	1.79054
-3.07081	1.82423
-3.38243	1.95071
-2.87899	1.80578
-2.58734	1.72544
-2.78981	1.80918
-2.90312	1.88849
-2.68226	1.84215
-2.79226	1.89181
-2.66865	1.89004
-2.34741	1.81096
-2.38452	1.85028
-2.44294	1.89054
-1.99117	1.77516
-2.08803	1.83203
-1.91324	1.8065
-2.04787	1.8735
-1.75517	1.78674
-1.93133	1.867
-1.97962	1.93361
-1.62552	1.83016
-1.59742	1.84885
-1.46343	1.83444
-1.55788	1.88921
-1.31613	1.84186
-1.43753	1.90692
-1.30886	1.89543
-0.98328	1.82362
-1.09773	1.88572
-1.39767	2.00651
0	1.64928
-1.18505	2.08889
0.08385	1.777
-0.66098	1.92405
0.05524	1.8095
-0.17559	1.88419
0.35549	1.77134
0.12326	1.9151
0.68991	1.77556
0.68234	1.83008
0.72826	1.9047
0.05942	2.12595
1.02285	1.82523
1.31311	1.83876
1.50368	1.81353
1.19424	2.01093
1.45312	1.90854
1.07495	2.07707
1.91443	1.84464
1.75684	1.96425
2.18852	1.85998
1.72579	2.07711
3.14243	1.68196
1.83129	2.14419
3.46208	1.69013
2.3666	2.09282
3.16492	1.9009
2.9927	1.99411
3.60794	1.84571
3.46711	1.96622
4.01412	1.86059
3.48785	2.09175
3.73566	2.05201
3.7694	2.07301
4.12598	2.01436
4.31853	1.97379
4.5443	1.97545
4.72889	1.97536
5.25366	1.8454
4.90927	2.05631
6.03556	1.73013
5.21003	2.07379
6.10611	1.85312
5.58049	2.05314
6.03926	1.97203
6.32858	1.94578
6.39615	1.99448
5.98809	2.2023
6.72166	1.99045
6.61512	2.09509
6.73426	2.11263
7.22246	1.99721
7.18178	2.07909
7.16233	2.1359
8.3076	1.80645
7.64497	2.18052
8.5745	1.89096
8.0203	2.1723
9.07726	1.87687
8.24689	2.2271
9.26594	1.95934
8.54695	2.24184
10.0196	1.8565
9.25737	2.15037
10.0738	1.98653
10.3855	1.94332
10.8792	1.95303
10.8538	2.06284
11.2039	2.03218
10.8241	2.20089
11.9991	1.96605
10.9625	2.26397
11.9813	2.0523
11.9008	2.14683
12.1264	2.12865
12.5428	2.11248
12.9311	2.01533
12.8024	2.17786
13.2626	2.08362
13.1905	2.21346
13.7642	2.03344
13.5861	2.23025
14.7473	1.92295
14.1348	2.25668
14.7002	2.13549
14.9428	2.1117
15.2657	2.13325
14.8945	2.30336
15.9637	2.02953
15.8957	2.16217
16.1049	2.19181
15.6494	2.36269
16.6075	2.13631
16.1205	2.35002
17.2626	2.00318
16.9182	2.27777
17.3915	2.1733
17.2081	2.308
17.6498	2.21359
18.1014	2.1643
18.3312	2.17655
18.536	2.2435
19.1535	2.09384
18.7047	2.38928
19.6883	2.07267
19.3204	2.34537
20.3908	2.08608
20.1118	2.27214
20.9812	2.09194
20.4127	2.37616
21.6495	2.04729
21.0741	2.36709
22.1181	2.1069
21.9944	2.2652
22.3722	2.21722
22.9045	2.14098
23.2542	2.14392
22.5881	2.42754
23.8917	2.10808
23.3605	2.37165
24.306	2.22896
24.0118	2.33165
24.6352	2.2873
24.3918	2.41225
25.3134	2.20188
24.9539	2.41726
26.4169	2.08349
25.4887	2.42764
26.1356	2.35786
26.6372	2.21523
26.9622	2.29859
26.8457	2.3766
27.3971	2.32281
27.2842	2.44292
27.7392	2.35546
27.297	2.59832
28.686	2.21298
27.4881	2.71769
29.2188	2.18103
28.0354	2.68649
29.5495	2.23064
28.7611	2.59394
30.1546	2.22708
28.5395	2.82103
30.7276	2.18134
29.6852	2.58453
30.9096	2.3101
29.9574	2.60975
30.8413	2.45912
30.5559	2.57249
30.8988	2.545
30.7515	2.66445
31.5447	2.40479
31.0562	2.68566
32.3766	2.30912
31.6471	2.63559
32.8338	2.35476
32.8166	2.48009
32.7991	2.55457
32.8876	2.6067
33.8581	2.33356
33.3061	2.66968
34.9383	2.21968
33.9665	2.65786
34.9368	2.42015
34.9808	2.51617
35.5456	2.43521
35.1441	2.66447
36.2359	2.36604
35.7621	2.63602
36.8477	2.4166
36.0839	2.7001
37.22	2.44911
37.1681	2.58801
37.7078	2.50904
37.5055	2.6561
38.5615	2.46028
37.9027	2.71611
38.4019	2.68926
38.7682	2.59608
38.706	2.69182
39.249	2.6399
40.0462	2.37406
39.0983	2.86107
40.8303	2.31691
39.5985	2.82507
41.1211	2.42246
40.7135	2.666
41.0906	2.59751
40.8476	2.79848
41.9704	2.47256
40.8625	2.94121
42.0187	2.66086
41.9817	2.68669
42.3313	2.73903
42.4707	2.72547
42.6529	2.74395
42.743	2.77579
44.0304	2.46413
43.1165	2.82068
44.4826	2.52223
44.789	2.5158
44.6528	2.72195
45.0708	2.68532
45.7865	2.55831
44.786	2.96424
46.097	2.6506
45.4322	2.90784
46.5594	2.66595
46.6441	2.70523
46.7823	2.76082
47.4978	2.64752
47.8901	2.61743
47.2708	2.92524
48.8415	2.5121
48.1576	2.85133
49.7019	2.49861
49.2997	2.76808
50.1453	2.60018
49.3884	2.94174
50.4443	2.6885
50.2865	2.79692
50.8543	2.77155
51.7893	2.59148
51.3348	2.82604
51.8652	2.80548
52.4008	2.68263
52.527	2.82233
53.1819	2.71075
53.1893	2.82805
53.3471	2.83719
53.9151	2.88283
54.5966	2.62561
54.1916	2.99279
55.7244	2.54573
54.9788	2.91448
55.7642	2.84124
56.0972	2.7498
56.8437	2.68762
56.7609	2.82973
57.3895	2.73811
56.8624	2.97573
57.9752	2.74934
57.6291	2.92243
58.0907	2.87531
58.1864	2.93901
59.3475	2.67944
58.6186	3.06831
60.3354	2.58882
59.3926	3.04508
60.9849	2.63301
60.4731	2.95583
61.1945	2.81974
61.3863	2.95159
62.2171	2.72706
61.121	3.23193
62.8583	2.73315
62.1403	3.06636
63.2432	2.84243
63.179	2.94733
63.4083	2.97769
64.1236	2.90533
64.6047	2.84637
64.1504	3.14262
65.5856	2.76408
64.5944	3.21892
65.8281	2.8891
66.0456	2.94249
65.9282	3.10431
66.3995	2.9865
66.9892	2.9593
66.9125	3.06591
67.5361	3.00065
67.3509	3.12221
68.2584	2.9425
68.2685	3.07672
68.5608	3.02828
68.3441	3.23432
69.1222	3.02272
68.8873	3.21157
70.2855	2.85857
69.4877	3.25292
70.2638	3.04963
69.7105	3.32467
71.1265	2.95096
70.3026	3.30429
71.7191	2.9741
70.9438	3.28185
72.0637	3.03492
71.6264	3.26358
72.6522	3.00259
72.5021	3.20514
73.2031	3.03827
73.0335	3.23899
74.0749	3.00098
73.8236	3.18424
74.8977	2.97165
74.4063	3.21748
75.5931	2.97215
74.9789	3.24217
75.9006	3.07219
75.8345	3.18684
76.3666	3.12996
76.6729	3.13181
77.3419	3.09265
76.5938	3.38655
77.8256	3.13386
77.8766	3.15536
78.0419	3.24475
78.3495	3.2288
79.0985	3.10349
78.7711	3.34354
79.9865	3.03239
79.3718	3.32009
80.4002	3.15021
80.1904	3.28079
80.9489	3.20613
80.3872	3.44407
81.9026	3.08995
80.3963	3.62422
82.3243	3.11762
82.0582	3.27319
83.0635	3.1596
82.9648	3.23728
83.1997	3.33161
82.9208	3.45565
83.9864	3.19702
83.3428	3.50082
84.7823	3.1453
84.2926	3.38668
84.8595	3.33164
85.446	3.24799
85.7539	3.27576
85.2986	3.52818
86.6132	3.17019
86.1441	3.43554
87.0182	3.27314
87.2224	3.35328
87.3936	3.38852
88.1431	3.31628
88.5203	3.22738
87.9667	3.60936
89.5716	3.1383
88.6162	3.55167
90.5067	3.12301
89.8667	3.41036
90.5983	3.35587
90.7477	3.37389
91.0001	3.44331
91.6587	3.34463
92.3572	3.23896
92.298	3.43824
93.3297	3.23046
92.5855	3.54178
93.8885	3.28232
94.1607	3.29621
94.3155	3.39612
94.3332	3.51553
95.7989	3.13994
94.5982	3.70651
96.6203	3.16593
95.823	3.53103
96.7012	3.44505
96.8157	3.42465
97.409	3.41133
97.5743	3.45065
97.9288	3.4638
98.239	3.46501
98.2496	3.56967
98.8793	3.47401
98.936	3.57627
99.2719	3.54673
99.7655	3.50516
99.5992	3.67744
100.204	3.54664
100.126	3.66103
101.169	3.48354
100.856	3.64283
101.483	3.55578
101.88	3.50447
102.097	3.58715
101.912	3.72969
103.001	3.44683
102.544	3.71946
103.678	3.48543
103.271	3.67487
104.376	3.47208
104.391	3.55589
104.77	3.59583
104.461	3.74601
105.385	3.57567
105.461	3.67031
106.106	3.55613
106.273	3.63441
106.942	3.5355
106.993	3.65139
107.843	3.50335
107.65	3.67741
108.491	3.56442
108.218	3.74164
109.516	3.44637
108.606	3.86769
109.592	3.62166
109.359	3.79437
110.751	3.4818
109.873	3.88269
111.11	3.56433
111.073	3.6887
111.86	3.58242
111.559	3.74956
111.59	3.82028
111.89	3.82575
112.785	3.6171
112.489	3.83531
113.081	3.74985
112.167	4.05668
113.653	3.69538
113.147	3.92334
114.041	3.75352
113.572	3.95469
114.386	3.8046
114.461	3.82601
114.87	3.83192
115.524	3.6824
115.508	3.83765
115.659	3.86408
116.143	3.8088
116.074	3.94532
116.62	3.80739
116.402	4.01369
117.707	3.6549
116.772	4.09117
118.799	3.56261
117.501	4.08146
119.19	3.63305
118.428	3.98652
119.918	3.66977
119.43	3.90979
120.586	3.70615
119.981	3.97074
120.735	3.85495
120.265	4.0484
121.629	3.73949
121.144	4.01239
122.102	3.80105
122.336	3.86396
122.716	3.85952
122.304	4.11696
123.647	3.74652
123.248	4.01905
124.28	3.80882
124.101	3.95724
124.943	3.85669
125.031	3.9025
125.875	3.77424
125.853	3.95964
127.153	3.6595
126.171	4.09226
127.517	3.82252
126.768	4.11647
127.81	3.91573
127.411	4.13083
128.263	3.952
128.269	4.06278
128.973	3.94555
128.914	4.05908
129.873	3.84199
130.05	3.93832
130.247	3.95517
129.848	4.17834
130.958	3.93
130.407	4.19798
132.106	3.76469
130.983	4.21886
132.807	3.81576
132.065	4.14187
132.961	4.00593
132.892	4.08093
133.711	3.97159
133.647	4.09234
133.894	4.11728
134.116	4.1133
135.034	3.95505
134.713	4.19242
135.569	4.01302
135.377	4.19573
136.229	4.02092
136.544	4.07789
136.794	4.11612
137.112	4.12364
137.606	4.10435
137.393	4.2518
137.878	4.19152
138.181	4.17234
139.562	3.88924
138.295	4.3888
140.308	3.8559
139.447	4.22993
140.654	4.07072
140.519	4.11141
141.001	4.22843
141.442	4.11174
141.244	4.31938
141.62	4.28267
142.082	4.22375
142.229	4.29748
143.237	4.0515
143.191	4.2562
143.863	4.10672
144.311	4.13161
145.275	3.92048
144.407	4.41646
146.602	3.84024
144.877	4.4889
146.492	4.12409
145.919	4.35902
146.553	4.26638
147.078	4.24129
147.784	4.1006
147.259	4.48605
148.74	4.01145
147.625	4.52899
149.036	4.15622
148.297	4.46305
149.045	4.28684
149.033	4.41713
149.642	4.26571
149.405	4.45686
150.739	4.16557
149.915	4.4774
150.999	4.29308
151.047	4.36303
151.62	4.25134
151.512	4.42393
152.131	4.33857
151.758	4.50924
152.907	4.32067
153.169	4.28387
152.882	4.52936
153.698	4.34265
154.168	4.3301
153.482	4.6402
155.318	4.1518
153.949	4.67261
155.666	4.24955
155.598	4.39967
155.949	4.39614
156.467	4.38546
157.316	4.20558
156.795	4.51518
158.292	4.20956
157.818	4.42138
158.827	4.27077
159.365	4.26095
159.154	4.44934
159.706	4.41799
160.408	4.33659
159.969	4.57765
161.275	4.33558
161.534	4.33963
161.752	4.49404
162.55	4.33413
162.858	4.37248
163.173	4.44731
163.969	4.30914
163.889	4.5046
164.856	4.30728
165.034	4.40632
166.008	4.3391
165.818	4.47915
166.493	4.47998
166.454	4.49537
167.601	4.31634
167.178	4.56797
168.338	4.3326
167.6	4.70211
168.93	4.41137
168.534	4.63203
169.403	4.49764
169.876	4.46651
170.349	4.47471
170.902	4.49006
171.631	4.35755
171.313	4.6589
173.122	4.20142
172.058	4.69806
173.482	4.34905
173.09	4.63625
174.642	4.27671
173.961	4.69102
175.264	4.44642
174.134	4.83926
175.593	4.59523
175.583	4.59285
176.089	4.67706
176.923	4.48502
176.376	4.78916
177.037	4.68597
177.109	4.70288
177.939	4.6193
177.936	4.70616
178.31	4.72825
178.805	4.68131
178.769	4.7618
179.459	4.68034
179.424	4.7616
180.709	4.50078
179.701	4.9349
181.118	4.59418
180.37	4.87979
181.877	4.58298
181.983	4.65374
182.61	4.6498
182.176	4.85607
183.774	4.53486
183.091	4.85236
184.389	4.62459
184.368	4.75714
185.018	4.67524
185.378	4.71816
185.997	4.68657
185.029	5.02928
186.635	4.60081
186.312	4.81769
186.79	4.75602
187.135	4.77837
187.252	4.82363
187.446	4.87775
188.523	4.65298
188.091	4.89947
189.252	4.71641
188.669	4.95927
189.701	4.78965
189.278	5.00043
190.614	4.71641
189.893	5.03026
190.62	4.96865
190.016	5.09277
190.857	5.00274
191.821	4.72194
191.214	5.07103
192.102	4.87293
192.374	4.86061
192.26	5.04869
193.293	4.80198
192.9	5.06041
194.199	4.77704
193.373	5.1189
194.732	4.81571
194.482	5.01075
195.638	4.7747
194.96	5.11577
197.084	4.59059
196.071	5.03211
197.338	4.83887
197.417	4.82665
198.202	4.86096
198.459	4.88502
199.582	4.71237
198.844	5.074
200.731	4.64099
200.062	4.98786
200.755	4.92274
200.813	5.00236
201.691	4.86546
201.835	4.92664
202.953	4.77891
202.562	5.07404
203.736	4.82998
203.967	4.94263
204.711	4.87823
204.82	4.97206
205.971	4.7938
205.217	5.16804
206.763	4.78336
206.724	4.93687
207.436	4.91031
207.91	4.85885
208.097	5.01715
208.492	4.97734
209.226	4.90787
209.408	5.02682
210.106	4.94549
209.94	5.1032
210.671	5.04987
210.927	5.07178
211.722	4.95464
211.705	5.14056
213.057	4.88861
212.213	5.27236
213.774	4.92434
213.372	5.19825
214.696	4.8952
214.374	5.16604
215.886	4.8691
215.129	5.21496
215.988	5.11392
215.855	5.20546
216.303	5.1914
216.18	5.33171
217.569	4.98785
217.533	5.17863
218.809	4.97346
219.094	5.00525
219.317	5.14559
219.543	5.1873
220.013	5.15707
220.896	5.08573
221.098	5.13413
221.702	5.14925
222.175	5.11613
222.317	5.25433
223.296	5.05387
222.848	5.33999
224.417	4.99758
223.901	5.30489
225.31	5.02957
224.58	5.34922
226.198	5.00758
225.628	5.26766
225.885	5.35964
225.873	5.35944
226.999	5.19458
226.85	5.3015
227.364	5.30715
227.702	5.27967
228.501	5.21793
228.487	5.3583
229.495	5.18583
229.104	5.43396
230.317	5.18222
230.682	5.20474
231.303	5.2151
231.629	5.27051
232.435	5.15174
232.579	5.27382
233.632	5.12447
233.422	5.31956
234.14	5.29901
234.739	5.21064
234.541	5.47021
235.324	5.30539
235.691	5.34644
235.452	5.48428
237.018	5.19847
236.701	5.40053
237.437	5.37733
238.061	5.29774
238.474	5.30295
239.174	5.27115
241.039	4.92789
240.281	5.37894
241.504	5.20685
241.748	5.25887
242.949	5.15609
244.117	5.02249
244.698	5.10093
245.537	5.07627
246.505	5.02137
246.21	5.29936
247.758	5.02289
247.986	5.20507
248.555	5.22676
249.709	5.08043
250.494	5.13752
250.149	5.43261
252.059	5.02109
251.615	5.40749
253.467	5.05164
253.049	5.41168
254.857	5.05753
255.013	5.25491
256.35	5.1053
256.619	5.2392
257.845	5.1086
258.081	5.29367
259.665	5.05755
259.8	5.27354
261.216	5.13974
260.917	5.397
261.916	5.33925
262.751	5.24647
263.792	5.227
264.242	5.29605
264.281	5.46447
265.735	5.25192
265.953	5.38088
266.561	5.37155
267.866	5.17551
267.678	5.45158
269.102	5.24051
269.235	5.39905
270.047	5.39984
270.644	5.35559
271.394	5.38361
270.975	5.62989
272.858	5.31142
272.283	5.60427
273.609	5.48129
274.179	5.43625
274.696	5.47845
274.629	5.71913
276.462	5.27789
276.249	5.60147
277.346	5.44404
277.145	5.6377
278.084	5.55825
278.764	5.49742
279.853	5.37877
279.327	5.72965
280.761	5.4848
280.781	5.63936
281.752	5.55987
282.155	5.57529
282.708	5.59837
283.06	5.6769
283.87	5.58817
284.061	5.69462
284.766	5.68202
285.088	5.64986
285.656	5.72998
286.543	5.57306
286.312	5.79489
287.334	5.59543
287.851	5.63342
287.044	5.95517
288.214	5.72595
287.954	5.9133
288.917	5.73606
288.87	5.87498
290.081	5.6872
289.832	5.85763
291.278	5.63451
291.164	5.80193
291.795	5.77133
291.568	5.97941
293.35	5.58007
292.181	6.01028
293.971	5.71553
293.706	5.90002
294.451	5.80368
294.327	6.01806
295.698	5.69796
294.921	6.10772
296.356	5.76385
295.657	6.08922
296.644	5.89354
296.853	5.92511
297.167	5.96166
297.223	6.02905
298.469	5.78337
297.418	6.22289
298.997	5.84021
298.114	6.21457
299.292	5.95875
298.964	6.13672
299.816	5.9608
299.368	6.21959
300.521	5.9415
300.399	6.09704
301.639	5.8847
301.056	6.09811
301.911	5.98709
301.845	6.10833
302.978	5.86147
302.91	6.01663
304.438	5.79194
304.17	5.99716
304.891	5.95788
304.771	6.07715
305.941	5.89856
305.937	6.03268
307.302	5.82843
307.504	5.88473
307.855	6.01695
308.418	5.87768
308.734	6.0111
309.045	6.05591
309.425	6.01035
309.4	6.18478
310.562	5.95666
310.257	6.16552
310.902	6.10123
311.097	6.13004
311.769	6.08528
311.811	6.14725
312.25	6.18942
312.804	6.08484
312.818	6.23985
312.969	6.25287
313.923	6.05602
313.935	6.19466
315.076	6.01695
314.449	6.31998
315.859	6.02547
315.731	6.1572
317.278	5.965
316.613	6.22959
318.025	5.98937
317.473	6.27568
319.156	5.93855
318.181	6.34394
319.082	6.19308
319.861	6.06377
319.981	6.24089
320.951	6.04998
321.478	6.12769
321.906	6.11803
322.156	6.19114
322.066	6.35906
323.874	5.95331
323.402	6.28932
325.374	5.87827
324.198	6.40305
325.481	6.18017
325.426	6.272
325.919	6.27802
326.635	6.18333
326.761	6.28261
327.315	6.26549
327.82	6.2007
327.435	6.43748
327.988	6.34637
328.479	6.30015
328.835	6.32266
329.208	6.30443
329.413	6.39914
329.37	6.47835
329.958	6.37882
330.259	6.42206
330.33	6.4925
330.715	6.41424
331.183	6.42302
331.375	6.43894
331.453	6.53855
332.027	6.39762
332.337	6.44036
332.527	6.47107
332.796	6.45543
333.354	6.43265
334.137	6.30877
333.547	6.6019
334.809	6.3378
334.429	6.53267
335.376	6.42533
335.169	6.53723
336.048	6.42573
336.36	6.45724
337.244	6.30986
337.249	6.48042
337.715	6.45895
337.904	6.48136
337.909	6.58312
338.778	6.43006
338.691	6.52451
338.571	6.6739
[truncated: 4,044 more rows]

## Sheet: WT3
Displacement [nm]	Load [microN]
-35.2356	1.64735
-36.8336	2.03677
-35.4462	1.69251
-36.9268	2.06575
-36.4011	1.88009
-36.2614	1.94063
-36.2743	1.85328
-36.7609	2.03045
-36.0465	1.76489
-36.1208	1.83043
-36.1938	1.77617
-36.4092	1.84669
-36.7169	1.88321
-36.391	1.82294
-36.1917	1.738
-37.2369	1.99171
-36.2792	1.7069
-37.3371	1.9656
-36.3769	1.71845
-37.3468	1.9279
-36.8452	1.79072
-37.1914	1.8884
-36.5999	1.70896
-37.0875	1.82089
-36.8184	1.71821
-37.5907	1.92041
-36.1983	1.56117
-37.674	1.86982
-36.5476	1.56687
-37.6161	1.79199
-36.7908	1.56285
-37.7834	1.78139
-36.8836	1.54546
-38.2505	1.86354
-37.4387	1.61956
-38.1285	1.81511
-37.7827	1.7034
-38.332	1.8745
-37.4607	1.60751
-37.7821	1.70985
-38.0603	1.69096
-38.2045	1.8088
-38.3291	1.7622
-37.6396	1.60346
-38.7188	1.87575
-38.1457	1.73063
-38.7912	1.86028
-38.919	1.92864
-38.2771	1.76368
-38.9612	1.90971
-37.9453	1.67527
-39.2389	1.94044
-38.0918	1.69433
-39.2995	1.9752
-37.4661	1.48165
-39.8825	2.09167
-37.9857	1.55259
-38.9947	1.83235
-38.4197	1.6509
-38.9553	1.74988
-38.7028	1.6732
-39.4961	1.83742
-38.1409	1.51747
-40.1261	2.0183
-37.8992	1.42822
-40.4233	2.02313
-38.4755	1.53024
-39.9021	1.88163
-39.1813	1.6742
-39.7575	1.8386
-39.0345	1.61943
-39.8892	1.84421
-38.4562	1.44686
-40.3366	1.90461
-39.3963	1.613
-40.252	1.85982
-39.6257	1.67635
-39.6237	1.71058
-40.1039	1.78983
-39.9342	1.76259
-39.2903	1.52352
-40.4653	1.80541
-39.9781	1.66527
-40.1724	1.72137
-40.1245	1.69825
-40.5415	1.77311
-39.7106	1.56463
-40.6467	1.80909
-39.8301	1.53058
-41.1806	1.8592
-39.7164	1.49412
-41.1726	1.83828
-39.6953	1.43896
-41.1534	1.79385
-40.1026	1.4988
-41.868	1.97056
-40.2181	1.52563
-41.1208	1.77821
-41.2033	1.76712
-40.6488	1.62695
-41.3655	1.77842
-40.8612	1.67515
-41.2791	1.74264
-41.1292	1.71776
-40.8573	1.61327
-41.1426	1.67105
-40.9986	1.61422
-41.8664	1.82093
-41.068	1.61623
-41.8238	1.79799
-41.3326	1.63406
-41.9606	1.80603
-40.731	1.4378
-41.9572	1.77969
-41.0871	1.51333
-42.5645	1.88045
-40.7237	1.40599
-43.1133	2.00452
-41.2539	1.53818
-42.478	1.86304
-41.2799	1.51769
-42.1733	1.7213
-41.4181	1.52035
-42.3972	1.72029
-41.9639	1.60044
-42.7507	1.77309
-41.7483	1.54414
-43.3701	1.94888
-41.8071	1.54357
-42.8053	1.80174
-41.9402	1.55824
-43.0324	1.82906
-42.5009	1.6752
-43.0178	1.8368
-42.3154	1.60741
-43.2753	1.86803
-42.0797	1.5418
-42.9173	1.73205
-42.2215	1.51377
-43.252	1.80434
-43.2009	1.71911
-43.1089	1.72784
-43.1845	1.68466
-42.969	1.66797
-42.6748	1.57855
-43.3238	1.68244
-42.8473	1.56143
-44.1341	1.86
-42.6199	1.47119
-43.9009	1.79143
-43.489	1.67112
-44.0517	1.80479
-43.5146	1.65039
-43.9482	1.76497
-43.4842	1.63463
-44.4572	1.87961
-42.9226	1.49248
-44.1729	1.77659
-42.4887	1.31395
-44.3714	1.74164
-43.8185	1.57364
-44.4968	1.77286
-43.987	1.60883
-44.1182	1.67477
-43.7354	1.49543
-44.3717	1.69729
-45.0396	1.80089
-43.9444	1.54625
-44.5609	1.70075
-44.7456	1.72328
-44.0795	1.57794
-45.092	1.77922
-44.7186	1.69693
-44.7212	1.70241
-44.7073	1.68523
-44.5621	1.63569
-44.521	1.60623
-45.1248	1.73773
-44.6566	1.59586
-45.5464	1.81849
-43.8843	1.40772
-46.3201	1.94613
-44.1187	1.42079
-45.7918	1.82341
-44.5265	1.49682
-46.4399	1.95738
-44.8416	1.5751
-45.9759	1.83704
-44.7793	1.503
-45.9325	1.81056
-44.7742	1.465
-45.6704	1.71972
-45.4202	1.58043
-45.9202	1.73265
-44.8916	1.45398
-46.1581	1.73969
-44.9854	1.41431
-46.3389	1.7659
-45.7399	1.56099
-45.7162	1.57804
-45.7547	1.5081
-46.0709	1.60342
-46.1522	1.57832
-46.1395	1.59913
-46.0301	1.57119
-46.5515	1.68805
-45.8945	1.48419
-46.928	1.73613
-46.8791	1.70119
-47.062	1.78484
-46.3043	1.58071
-46.9897	1.78042
-46.0402	1.54852
-47.2986	1.80045
-46.5615	1.62345
-46.9285	1.70277
-45.9164	1.40081
-47.4193	1.78518
-46.2777	1.48799
-47.5965	1.77448
-46.9153	1.60414
-47.2478	1.66678
-46.5323	1.49708
-46.9799	1.58779
-46.2001	1.34858
-47.9817	1.77516
-46.4786	1.38052
-48.0078	1.74264
-46.5658	1.38231
-48.2383	1.77129
-47.2315	1.52799
-48.4444	1.8271
-46.2744	1.24935
-48.7294	1.87468
-47.4608	1.51668
-48.004	1.65261
-47.5414	1.53946
-47.0303	1.42045
-48.5044	1.75287
-47.5775	1.46111
-48.3869	1.69621
-47.9369	1.57132
-47.9038	1.53984
-48.3267	1.63383
-47.5873	1.40983
-48.8676	1.75566
-48.1243	1.56704
-48.6961	1.63518
-48.149	1.53404
-48.7728	1.63951
-47.921	1.46016
-48.8382	1.64581
-48.2785	1.49938
-49.4106	1.80014
-48.1524	1.48396
-49.0508	1.61754
-48.5588	1.56233
-48.935	1.57796
-48.3906	1.46686
-50.0719	1.83743
-47.9997	1.33447
-49.7127	1.7391
-48.2515	1.35634
-49.5272	1.6771
-48.8549	1.48928
-49.7108	1.6958
-48.5658	1.37463
-49.8261	1.71564
-48.7798	1.36527
-49.807	1.63903
-49.1955	1.42664
-49.3487	1.48056
-49.5338	1.50556
-49.6888	1.54283
-50.0142	1.58174
-49.8893	1.54755
-49.2778	1.3925
-50.2163	1.58575
-49.491	1.40655
-50.928	1.7285
-49.1286	1.3048
-50.8691	1.71021
-49.4738	1.34365
-50.4523	1.63071
-50.023	1.43072
-50.6842	1.635
-49.7079	1.32253
-50.2553	1.48929
-50.1685	1.43071
-50.3149	1.39423
-50.3477	1.43296
-50.5721	1.45711
-49.9785	1.29553
-51.129	1.55723
-49.4802	1.1036
-51.5518	1.63953
-49.8203	1.15443
-51.6283	1.63864
-50.264	1.19928
-51.7475	1.62435
-51.0557	1.39937
-50.8654	1.38309
-51.2634	1.44601
-51.1243	1.42193
-51.3472	1.43995
-51.281	1.41853
-51.4141	1.48213
-51.9051	1.55867
-51.7901	1.57034
-52.3775	1.72688
-51.115	1.41126
-52.156	1.64161
-51.2588	1.41828
-52.0381	1.58011
-50.8204	1.29717
-52.4267	1.6732
-51.3968	1.38828
-51.9183	1.50698
-51.5896	1.38221
-51.4402	1.35088
-52.0144	1.47073
-52.5389	1.54254
-51.257	1.24362
-52.5447	1.57436
-51.5547	1.26199
-53.1789	1.66245
-50.9591	1.08218
-53.4542	1.68412
-51.2922	1.16217
-53.8306	1.76608
-51.4416	1.1471
-53.6098	1.71309
-51.943	1.22484
-53.449	1.6633
-51.8432	1.18822
-52.9966	1.48168
-52.337	1.28122
-52.583	1.31967
-52.8902	1.4105
-52.8374	1.38332
-53.162	1.42916
-52.9683	1.38448
-53.0371	1.3501
-53.0096	1.34227
-53.0386	1.35888
-53.8045	1.52027
-52.9086	1.28335
-54.1361	1.64729
-53.1045	1.31467
-54.3339	1.65623
-52.4143	1.16885
-54.2389	1.59852
-52.929	1.21812
-54.0321	1.51766
-53.3321	1.33861
-53.685	1.36422
-53.4649	1.35471
-54.1654	1.49223
-53.3929	1.29493
-54.6105	1.56816
-52.7484	1.08435
-55.1122	1.71015
-53.2504	1.15262
-54.6476	1.59681
-53.5493	1.20155
-54.7779	1.5801
-54.0215	1.31749
-54.0044	1.31939
-54.1188	1.355
-54.4232	1.40221
-54.129	1.25577
-54.5377	1.3786
-54.6162	1.37385
-54.6611	1.39045
-54.8007	1.44218
-54.8963	1.40155
-54.0635	1.17883
-55.3962	1.55224
-54.2545	1.17963
-55.1411	1.43603
-54.8859	1.30374
-54.7864	1.2882
-55.3373	1.39104
-54.6963	1.22958
-55.0453	1.3112
-55.8877	1.49176
-54.2614	1.0946
-56.3141	1.54396
-54.6885	1.15162
-56.4977	1.61024
-54.8332	1.14224
-56.5455	1.61883
-54.5698	1.08544
-55.9763	1.41833
-55.241	1.18123
-55.4592	1.26806
-55.6934	1.29678
-55.7112	1.27855
-56.0571	1.32283
-55.6273	1.24378
-56.1975	1.33212
-56.4173	1.41898
-56.1812	1.35999
-56.289	1.40378
-55.5899	1.23797
-55.7295	1.27746
-55.9053	1.32308
-56.0535	1.41248
-56.1975	1.43939
-55.7481	1.39526
-55.5968	1.38114
-55.8369	1.46911
-55.3828	1.35648
-55.3797	1.40471
-55.3429	1.40009
-55.514	1.42936
-54.7516	1.29555
-55.1919	1.4107
-54.9789	1.34934
-54.7495	1.31365
-54.4872	1.21671
-54.5694	1.28384
-54.7947	1.32224
-54.8274	1.36753
-54.6526	1.34721
-54.3753	1.27527
-54.3378	1.30379
-54.5257	1.33417
-54.6461	1.41318
-54.2812	1.33292
-54.185	1.3336
-54.1926	1.37829
-54.0857	1.36162
-53.5635	1.22223
-54.0307	1.35693
-53.6474	1.28012
-53.7979	1.34918
-53.641	1.32198
-53.5353	1.31331
-53.4137	1.29552
-53.4108	1.30921
-53.4774	1.35053
-53.0665	1.25536
-53.2402	1.33456
-52.8946	1.23806
-53.4235	1.4115
-53.0879	1.35682
-52.8658	1.32324
-52.8402	1.32848
-52.5869	1.3047
-52.9625	1.42444
-52.7043	1.39184
-52.4498	1.37731
-52.2336	1.32191
-52.1748	1.32617
-52.4156	1.40409
-52.2331	1.37066
-52.2567	1.43245
-51.7638	1.27966
-51.8225	1.29647
-51.5981	1.26952
-52.0334	1.37859
-51.9007	1.37656
-51.732	1.36903
-51.3641	1.32882
-51.3969	1.33326
-51.6247	1.39959
-51.3258	1.38309
-51.1584	1.35054
-51.3696	1.41579
-51.4308	1.45328
-51.0701	1.40331
-51.1734	1.45799
-50.8769	1.41489
-50.6792	1.35661
-50.2819	1.26563
-50.1535	1.218
-50.6292	1.33078
-50.6326	1.3621
-50.6781	1.4126
-50.4302	1.36419
-50.5372	1.40971
-50.0449	1.32687
-50.2566	1.41041
-50.0946	1.38916
-49.7041	1.2956
-49.6146	1.29726
-50.2158	1.43452
-49.9727	1.41074
-49.3856	1.27978
-49.6933	1.37612
-49.2144	1.27986
-49.3731	1.28406
-49.5093	1.37907
-49.241	1.33938
-49.2192	1.33301
-49.3113	1.38833
-49.2429	1.40121
-49.0505	1.38704
-49.2039	1.44661
-48.9734	1.42023
-48.5254	1.33206
-48.8126	1.42515
-48.9222	1.45212
-48.3442	1.35805
-48.526	1.4231
-48.3742	1.41032
-48.5775	1.46951
-48.3227	1.42139
-48.17	1.39454
-47.9476	1.36359
-47.9273	1.37815
-48.1672	1.44911
-47.5551	1.28877
-47.7144	1.34775
-47.6935	1.39353
-47.6933	1.38091
-47.7827	1.41244
-47.4437	1.3616
-47.679	1.46791
-47.6292	1.47383
-47.4039	1.45982
-47.3236	1.45431
-47.0692	1.41941
-46.7182	1.33204
-46.9128	1.40333
-46.9337	1.40483
-46.7214	1.37348
-47.2291	1.52527
-46.6267	1.40107
-46.4829	1.41874
-46.7562	1.50082
-46.1549	1.36179
-46.3499	1.40907
-46.5504	1.47523
-46.2268	1.42255
-46.2735	1.46905
-45.9631	1.4094
-45.8965	1.42019
-45.9818	1.44782
-45.7445	1.40765
-45.8772	1.47179
-45.8426	1.45726
-45.3597	1.3775
-45.7129	1.47031
-45.5983	1.49926
-45.1691	1.38697
-45.2973	1.41274
-45.1898	1.40004
-45.1934	1.43009
-45.0119	1.36971
-45.0244	1.40991
-44.9404	1.41657
-45.019	1.45778
-44.8361	1.43149
-44.6439	1.40506
-44.5467	1.40863
-44.6981	1.44411
-44.7835	1.49387
-44.1673	1.3926
-44.5929	1.49605
-44.2691	1.43909
-44.1772	1.46476
-44.2916	1.51345
-43.8865	1.41458
-43.7558	1.40483
-44.3336	1.57681
-43.6826	1.41148
-43.8739	1.47652
-43.9081	1.53352
-43.7269	1.50952
-43.0809	1.37684
-43.1777	1.37342
-43.184	1.37279
-43.2108	1.37196
-43.5255	1.47627
-42.8593	1.33333
-42.9262	1.37533
-42.9939	1.40786
-43.4854	1.56533
-42.7247	1.41512
-42.5943	1.40573
-43.2631	1.59687
-42.7436	1.50296
-42.4989	1.45168
-42.0631	1.34236
-42.2279	1.4168
-42.4085	1.45123
-42.3364	1.46796
-42.3254	1.47795
-41.9761	1.42455
-42.3042	1.51624
-41.5249	1.35334
-42.0665	1.50786
-41.9163	1.4767
-41.3828	1.36776
-41.6511	1.44827
-41.5914	1.42413
-41.7508	1.49577
-41.7361	1.51773
-41.3218	1.4597
-41.2668	1.50308
-41.3565	1.52414
-41.2557	1.52295
-40.7305	1.37794
-41.1422	1.50084
-41.0999	1.5221
-40.9344	1.50463
-40.9017	1.53818
-40.6152	1.49167
-40.4553	1.46202
-40.4623	1.47006
-40.4663	1.48115
-40.6499	1.54206
-40.1558	1.45757
-40.2278	1.49502
-39.7563	1.39253
-39.9591	1.44169
-39.7903	1.37265
-39.9584	1.41369
-40.2239	1.53239
-39.7322	1.45075
-39.5914	1.43577
-39.5575	1.43877
-39.4895	1.40659
-39.5885	1.45803
-39.1973	1.39738
-39.3323	1.428
-39.0074	1.37392
-39.7263	1.5675
-38.7619	1.37451
-39.0641	1.44261
-39.0198	1.45306
-38.6046	1.36369
-38.9345	1.43544
-38.6332	1.41252
-38.9086	1.4748
-38.3841	1.3874
-38.8539	1.53122
-38.8277	1.5614
-38.3388	1.48156
-38.2267	1.46467
-38.196	1.47173
-37.8487	1.41526
-38.2044	1.51242
-37.547	1.35459
-37.8418	1.43128
-38.0922	1.51942
-37.6241	1.44061
-37.9224	1.54291
-37.701	1.49344
-37.3541	1.43602
-37.4185	1.44405
-37.5662	1.5341
-37.0007	1.39552
-37.0414	1.4265
-37.1554	1.45344
-36.9672	1.4391
-37.1598	1.50523
-37.1527	1.52472
-37.0637	1.54879
-36.7603	1.51159
-36.7831	1.53199
-36.5572	1.49966
-36.2434	1.44435
-36.5566	1.51482
-36.4305	1.51347
-36.0483	1.43233
-36.3055	1.49432
-35.8114	1.39168
-36.0496	1.44732
-36.4011	1.55749
-36.0388	1.48897
-36.3229	1.6091
-35.4348	1.43645
-35.8414	1.55282
-35.7536	1.54465
-35.3352	1.4696
-35.9502	1.64735
-35.4447	1.56215
-35.2272	1.52505
-35.4087	1.56014
-35.0595	1.5072
-34.7827	1.43569
-34.9005	1.48097
-35.1272	1.5294
-35.1969	1.60626
-35.2225	1.65194
-34.7725	1.56722
-35.0439	1.65717
-34.7806	1.6551
-34.2747	1.53998
-34.1935	1.51338
-34.154	1.49349
-34.2868	1.55125
-34.4352	1.6289
-34.0776	1.56164
-34.1287	1.60157
-34.0672	1.60667
-33.7503	1.53101
-33.8854	1.56594
-33.8667	1.58055
-33.4041	1.47475
-33.6935	1.56122
-33.5685	1.57821
-33.4148	1.54495
-33.4269	1.58355
-33.2996	1.56827
-33.098	1.53278
-32.9682	1.495
-32.8497	1.4876
-33.2012	1.56028
-32.8327	1.5038
-32.9955	1.56744
-32.6493	1.50262
-32.8049	1.55972
-32.6046	1.51167
-32.5567	1.52901
-32.6211	1.56982
-32.4784	1.55357
-32.0518	1.45943
-32.2285	1.50365
-32.1899	1.50949
-31.9313	1.47259
-31.9431	1.46364
-31.7415	1.4354
-32.1114	1.53898
-31.9733	1.52299
-31.5596	1.46418
-31.525	1.46078
-31.9026	1.57665
-31.4521	1.48956
-31.7455	1.60218
-31.38	1.54945
-31.301	1.54673
-31.3972	1.60379
-31.415	1.62346
-30.8211	1.50851
-30.7985	1.53424
-30.8317	1.5393
-31.2746	1.66625
-30.9899	1.67405
-30.1522	1.48952
-30.4697	1.5275
-30.1449	1.4636
-30.5134	1.55576
-30.4528	1.56411
-30.6592	1.65845
-30.6638	1.69439
-29.8541	1.5356
-29.7531	1.49444
-30.1703	1.60049
-30.4183	1.71029
-29.9582	1.63576
-29.7717	1.62595
-29.5937	1.61908
-29.752	1.6582
-29.6267	1.66914
-29.7365	1.70748
-29.1569	1.60178
-29.1638	1.59382
-29.2495	1.63176
-29.2007	1.64004
-28.7436	1.52672
-29.3301	1.73202
-28.8365	1.6075
-28.7008	1.5592
-29.0815	1.68687
-28.7197	1.62454
-28.9321	1.66848
-28.7082	1.64231
-28.229	1.5389
-28.3196	1.58144
-28.0253	1.50512
-28.363	1.59728
-28.0683	1.53442
-28.4811	1.6625
-27.9625	1.53308
-28.2077	1.63217
-28.085	1.62087
-27.9419	1.60645
-27.8769	1.60866
-27.7153	1.59946
-27.8808	1.68028
-27.4444	1.59822
-27.4534	1.58043
-27.2142	1.53269
-27.5081	1.64574
-27.4501	1.64205
-26.7429	1.48124
-27.2548	1.59825
-27.4251	1.68361
-26.7168	1.54521
-27.1323	1.68928
-26.9682	1.65699
-26.502	1.58111
-26.6844	1.6523
-26.9246	1.70947
-26.4421	1.63461
-26.4514	1.64825
-26.1865	1.61423
-26.2959	1.63673
-26.2928	1.67182
-26.1728	1.68133
-25.9641	1.62517
-25.6233	1.57814
-25.9072	1.63656
-25.9068	1.65699
-25.6786	1.65732
-25.658	1.65672
-25.5477	1.64374
-25.5494	1.65842
-25.427	1.65133
-25.7042	1.73918
-24.99	1.58951
-25.2832	1.67702
-25.2696	1.70672
-25.0333	1.67179
-24.876	1.63894
-24.8019	1.64409
-24.8487	1.6696
-24.4249	1.55625
-24.5967	1.60784
-24.5402	1.58556
-24.7383	1.65957
-24.2009	1.55565
-24.2372	1.56628
-24.5775	1.69728
-24.4253	1.70378
-24.1055	1.64236
-23.8947	1.59371
-23.6467	1.54399
-23.911	1.60115
-24.3763	1.73524
-23.7516	1.64235
-23.8085	1.66811
-23.8881	1.72771
-23.3884	1.6376
-23.4588	1.65112
-23.0707	1.56107
-23.6466	1.74758
-22.9515	1.58079
-22.767	1.54884
-23.3002	1.66485
-22.7751	1.5664
-22.9887	1.62568
-23.3749	1.72568
-22.686	1.60768
-22.5628	1.60952
-22.3687	1.54265
-22.5702	1.59625
-22.423	1.58554
-22.5281	1.63273
-22.1795	1.56444
-22.192	1.54991
-22.4918	1.66355
-22.1824	1.62071
-22.095	1.62085
-21.7987	1.5728
-21.9477	1.64659
-22.0092	1.69913
-22.187	1.75643
-21.5086	1.65401
-21.429	1.62327
-21.4532	1.61021
-21.605	1.67594
-21.1307	1.57713
-21.1301	1.58954
-21.0461	1.57388
-21.1647	1.6009
-21.116	1.60984
-21.0475	1.60465
-20.9043	1.59143
-20.8286	1.58559
-20.9489	1.6515
-20.8758	1.65003
-20.5805	1.62153
-20.5255	1.6327
-20.8424	1.74738
-20.3644	1.66663
-19.7485	1.51421
-20.5242	1.68496
-20.1928	1.65333
-19.8476	1.55632
-19.9351	1.60759
-20.216	1.71315
-19.4683	1.54555
-19.6207	1.5584
-19.5374	1.54896
-19.628	1.56776
-19.1295	1.46278
-19.4282	1.54939
-19.57	1.57742
-19.1069	1.48669
-19.7468	1.66075
-19.3132	1.64166
-19.4967	1.71023
-18.6271	1.53233
-19.0815	1.64421
-18.6358	1.53954
-18.7049	1.55408
-18.8894	1.61494
-18.9507	1.66972
-18.7366	1.66641
-18.3265	1.59155
-18.3247	1.59018
-18.5888	1.68453
-18.1253	1.58949
-18.3776	1.67586
-18.0311	1.60208
-17.6917	1.54251
-18.1802	1.65908
-18.0678	1.66189
-17.5312	1.54307
-18.0569	1.68872
-17.8186	1.65444
-17.6025	1.65555
-17.5786	1.65985
-17.3452	1.62544
-17.6379	1.68864
-17.46	1.69239
-16.8922	1.58621
-16.9498	1.59461
-16.7414	1.55115
-16.9429	1.57112
-16.9332	1.59596
-16.8661	1.5702
-16.8398	1.59819
-16.8311	1.61132
-16.7507	1.6128
-16.4873	1.58504
-16.2567	1.5283
-16.4424	1.58608
-16.4965	1.65651
-16.0952	1.57064
-15.8836	1.49075
-16.4157	1.63446
-16.4004	1.67721
-15.8563	1.57081
-15.5418	1.51146
-15.8545	1.58507
-15.629	1.55454
-15.3486	1.48943
-15.4755	1.52064
-15.8949	1.63528
-15.7645	1.65199
-15.4305	1.59599
-15.3377	1.58554
-15.4532	1.66871
-15.1139	1.61689
-15.4386	1.73595
-15.5379	1.80831
-15.1765	1.77954
-14.8368	1.74088
-14.5527	1.66779
-14.4894	1.66042
-14.3548	1.6382
-14.3895	1.62285
-14.3625	1.59934
-14.7404	1.73835
-14.6387	1.72427
-14.2018	1.66712
-13.8975	1.60325
-14.1157	1.67009
-13.8576	1.61669
-13.7959	1.59
-13.9228	1.63543
-13.9888	1.6741
-13.9332	1.70459
-13.1531	1.5323
-13.8245	1.71821
-13.6666	1.69648
-13.4443	1.6731
-13.1042	1.60309
-13.1171	1.64262
-13.4276	1.72829
-13.0881	1.68551
-13.036	1.66652
-13.2339	1.7535
-12.792	1.66174
-13.213	1.81062
-12.8812	1.76843
-12.6445	1.73856
-12.6974	1.79396
-12.6552	1.7987
-12.1541	1.67153
-12.6561	1.84733
-12.228	1.73408
-12.1979	1.7639
-11.8462	1.66287
-11.8813	1.6633
-12.0334	1.72557
-11.7745	1.68165
-11.5643	1.6157
-11.7319	1.67579
-11.3838	1.5942
-11.6557	1.68113
-11.4447	1.62694
-11.857	1.74433
-11.2808	1.6389
-11.4019	1.69814
-11.1846	1.65551
-11.2105	1.68617
-11.0715	1.67072
-11.1395	1.69375
-11.0101	1.67944
-10.6737	1.62236
-10.9637	1.74612
-10.7602	1.72824
-10.8716	1.77807
-10.304	1.66617
-10.5984	1.73042
-10.142	1.63585
-10.3541	1.70114
-10.5262	1.74984
-10.1988	1.72509
-10.4023	1.79815
-9.88324	1.71055
-9.99377	1.73894
-9.63827	1.65734
-10.0122	1.77824
-9.75442	1.73939
-9.62498	1.73224
-9.35738	1.68822
-9.3348	1.66684
-9.44266	1.67294
-9.47972	1.73953
-8.9937	1.62883
-9.14659	1.68058
-9.53175	1.78393
-9.1364	1.7278
-9.07136	1.74997
-8.63823	1.63532
-8.80285	1.67011
-8.45798	1.62921
-8.57187	1.63596
-8.84866	1.71422
-8.31101	1.60103
-8.3819	1.6384
-8.54708	1.69379
-8.52895	1.72621
-8.33746	1.71219
-8.40394	1.78258
-7.77091	1.63566
-8.05961	1.70582
-7.85683	1.66083
-7.87931	1.67372
-7.4493	1.60589
-7.65766	1.64547
-7.84647	1.69723
-7.54259	1.65737
-7.40546	1.62728
-7.2037	1.60915
-7.2553	1.61539
-7.41056	1.67657
-6.83831	1.5752
-6.97973	1.59196
-7.19658	1.6673
-7.14372	1.68269
-7.14635	1.70079
-6.68244	1.62225
-6.79422	1.69198
-6.79487	1.72403
-6.7342	1.73046
-6.46136	1.69974
-6.79075	1.80303
-6.44562	1.7502
-6.22968	1.73756
-6.05184	1.68864
-6.323	1.77997
-5.98758	1.73514
-6.02989	1.77505
-5.83975	1.71243
-5.85924	1.74526
-5.45711	1.63544
-5.60048	1.67979
-5.10843	1.54385
-5.27514	1.57848
-5.41028	1.63549
-5.34111	1.64674
-5.58686	1.71485
-5.33509	1.71153
-5.07045	1.64378
-4.97773	1.6473
-5.38848	1.79001
-4.8544	1.68706
-5.02352	1.76142
-4.6803	1.70225
-4.7456	1.73247
-4.58969	1.68911
-4.72092	1.75365
-4.074	1.60869
-4.44312	1.72431
-4.38413	1.73699
-4.37676	1.74744
-4.30156	1.75476
-4.14353	1.7384
-4.18496	1.76859
-4.04922	1.79348
-3.35903	1.61857
-3.58235	1.65561
-3.91229	1.75426
-3.36961	1.62515
-3.5886	1.69511
-3.44314	1.65998
-3.2753	1.65369
-3.61204	1.72694
-2.94431	1.58348
-2.99669	1.59973
-3.20451	1.68007
-3.14966	1.67632
-3.23984	1.72259
-2.92136	1.67563
-2.8913	1.71686
-2.68207	1.68753
-2.80758	1.75529
-2.5648	1.69676
-2.69571	1.76072
-2.43207	1.7127
-2.36419	1.71696
-2.48483	1.75932
-2.12968	1.7071
-1.96535	1.6885
-1.89104	1.69382
-1.69271	1.64538
-2.05427	1.72354
-1.94287	1.70271
-1.54156	1.61323
-1.6413	1.6463
-1.28668	1.56107
-1.3292	1.59297
-1.67947	1.6713
-1.26644	1.62427
-1.35883	1.6571
-1.78649	1.79443
-1.38071	1.7639
-0.93446	1.69147
-1.13058	1.76145
-0.98299	1.73179
-1.20694	1.8186
-0.89567	1.78722
-0.84117	1.79881
-0.44051	1.72697
-0.65725	1.81637
-0.47576	1.79838
-0.44406	1.79686
-0.66104	1.90081
0	1.78243
-0.02357	1.83828
-0.13017	1.81301
0.36967	1.80127
0.62955	1.76037
1.02784	1.78214
1.04494	1.80109
1.01241	1.87943
1.39144	1.80288
1.58328	1.79569
1.67036	1.81474
1.58266	1.89784
1.8133	1.82867
1.97905	1.87458
2.87319	1.69417
2.29344	1.94367
3.27512	1.69461
2.68792	1.9638
3.50493	1.71026
3.56138	1.90533
3.64268	1.80205
3.37877	1.97497
4.04133	1.84068
4.34776	1.84927
4.46061	1.86455
4.72568	1.87933
5.02352	1.83632
4.37033	2.09226
5.3976	1.82591
4.86633	2.03078
5.8084	1.76934
5.76971	1.94249
5.95073	1.88818
6.2085	1.92879
6.67407	1.81433
6.48422	2.03048
7.05222	1.8325
6.42972	2.08429
6.98606	1.95657
7.15249	1.98315
7.05743	2.03172
7.84003	1.89494
7.33966	2.07663
7.73308	2.01513
7.91211	2.03585
7.84326	2.04252
8.44687	1.94575
8.16107	2.09099
8.4853	2.0065
8.7018	2.0338
9.0043	1.99051
9.64813	1.92193
9.49703	1.9945
9.51476	2.07289
10.0179	1.98504
9.75306	2.13832
11.2208	1.83307
10.4	2.14509
11.2593	1.93383
10.9592	2.13218
11.6922	1.95019
11.483	2.09539
11.9998	1.99084
11.7935	2.15333
12.6655	1.93402
12.7131	2.03946
13.3905	1.95538
12.9923	2.13856
13.4974	2.06334
13.5457	2.10442
14.5514	1.91843
14.4962	2.11615
15.3118	1.93616
15.08	2.13767
15.6985	2.01782
15.4123	2.17227
15.5727	2.16668
16.1698	2.08842
16.8304	1.98201
16.4931	2.2198
17.7903	1.93651
17.3296	2.14807
17.5486	2.16856
18.1674	2.06969
18.6397	2.0452
18.4509	2.21792
19.4691	1.98044
18.9169	2.29171
20.0772	2.02305
19.9244	2.14543
21.1127	1.99598
21.0617	2.16961
21.1112	2.16639
21.8872	2.13428
22.4016	2.08813
22.3066	2.20688
22.8266	2.15367
23.269	2.08803
23.967	2.0868
22.8197	2.44662
24.3301	2.05419
23.6876	2.34766
24.291	2.21673
24.6354	2.17301
24.7422	2.26986
24.8492	2.28245
25.6117	2.11101
24.8491	2.41893
26.0943	2.09684
25.6255	2.33076
26.4491	2.16109
26.308	2.31126
26.3605	2.32571
26.3656	2.45075
27.0285	2.19318
27.3119	2.3155
27.2104	2.39099
27.1827	2.37295
28.1882	2.23547
28.0034	2.32869
29.0479	2.17165
28.6983	2.37388
30.0237	2.14055
29.3205	2.46885
30.3457	2.23509
29.8286	2.46183
30.6854	2.28062
30.5045	2.43475
31.0358	2.33169
30.7846	2.44524
31.5821	2.32744
32.1315	2.33046
31.8885	2.42088
32.1046	2.45421
32.5758	2.37465
32.3398	2.4941
32.8467	2.46713
32.5608	2.52497
32.9448	2.48928
33.0675	2.47105
33.1995	2.47439
33.0159	2.57258
34.3744	2.30696
33.5328	2.58382
33.8849	2.49948
34.1453	2.51432
33.9501	2.56474
34.8161	2.48236
34.456	2.56649
34.8972	2.53359
35.102	2.51529
34.6677	2.62241
35.2733	2.54129
35.167	2.60078
35.8285	2.49639
35.821	2.53275
36.7112	2.38229
35.7621	2.72082
36.9616	2.39419
37.2171	2.46794
37.9558	2.4182
37.8488	2.52692
38.7379	2.37972
37.9824	2.64801
40.1277	2.23428
39.3453	2.62188
39.827	2.51699
40.6681	2.45531
40.9122	2.48505
40.9678	2.56065
41.7325	2.42051
41.8586	2.54271
42.569	2.45602
42.9146	2.4615
42.905	2.60819
43.6121	2.50625
43.6496	2.57036
43.431	2.76515
44.3821	2.49978
43.2124	2.91911
44.3735	2.58423
43.8127	2.79078
45.4575	2.45495
45.547	2.59704
45.7245	2.56191
45.7411	2.70749
46.176	2.61929
45.8951	2.75595
46.1999	2.74834
45.9875	2.7436
46.8017	2.68091
46.7981	2.71603
47.2574	2.6967
47.6229	2.71724
48.5441	2.5393
47.3455	2.91614
48.1829	2.68741
48.7871	2.67114
48.8762	2.7102
49.2392	2.7242
49.1787	2.78916
49.6708	2.72527
50.0862	2.72819
49.9315	2.7936
50.6753	2.72742
50.1783	2.86709
50.5322	2.77327
50.8417	2.78931
51.6619	2.58318
50.7016	2.977
51.6932	2.70001
51.3299	2.84429
52.3173	2.67213
52.1989	2.79182
52.8032	2.72685
52.8737	2.80548
53.264	2.7232
52.9089	2.92172
54.1364	2.68871
53.5056	2.90769
54.7195	2.71332
54.323	2.88831
55.3715	2.72891
55.3442	2.80741
55.1894	2.97224
55.5062	2.8375
56.8381	2.64146
55.7395	3.06012
56.9502	2.76119
56.394	3.00839
57.5484	2.74372
56.8709	3.05161
57.4184	2.88347
57.2456	3.02619
58.4507	2.73976
57.8086	3.07348
58.9463	2.78432
58.6029	2.93096
59.2584	2.94262
59.3123	2.92493
59.4649	2.98465
59.1153	3.05912
60.4666	2.79678
59.4922	3.15997
60.5673	2.87281
60.7976	2.97828
60.4606	3.05115
61.2474	2.94285
61.4281	2.95711
60.869	3.14981
61.6815	2.98323
61.1877	3.12945
62.0256	2.98069
62.386	2.93695
63.0517	2.91433
63.1786	2.98826
63.543	2.9618
63.2972	3.08211
64.5981	2.91457
63.886	3.08805
64.4775	3.03234
64.9016	3.00779
64.9533	3.0411
64.8047	3.17074
65.4363	3.0206
65.3409	3.13182
65.7968	3.07514
65.8617	3.14612
66.8631	2.92542
66.3546	3.19253
67.6235	2.8834
67.2193	3.11732
68.7835	2.8788
68.5564	3.04304
68.9899	3.03381
69.2738	3.08305
69.6688	3.03388
69.713	3.14664
70.3112	3.03106
70.413	3.1344
71.4126	2.9818
70.8592	3.25114
71.9015	2.98945
71.2969	3.28674
72.1748	3.0536
72.8016	3.07022
73.0689	3.10296
72.9618	3.20267
73.6477	3.12483
73.3738	3.2706
73.6642	3.23063
74.3099	3.13351
74.3697	3.21924
74.4659	3.25505
75.4325	3.05553
75.3278	3.22521
76.2964	3.06844
75.8063	3.28062
77.4102	2.96152
76.3054	3.40152
77.7307	3.01428
76.5614	3.48784
77.6313	3.13448
76.9102	3.45193
77.8668	3.21429
77.4207	3.40289
78.2594	3.1748
78.0222	3.38507
79.0734	3.10886
78.1644	3.40004
79.7439	3.10843
78.8016	3.42134
79.8577	3.18845
79.9037	3.31974
79.5382	3.38464
79.5745	3.46922
80.9374	3.14235
80.8826	3.34869
81.6466	3.20971
81.4693	3.35166
82.2564	3.25249
81.9174	3.41026
82.593	3.31969
82.614	3.3977
83.618	3.2452
82.6301	3.55588
83.3257	3.37186
82.964	3.49967
84.6719	3.20007
84.3159	3.43158
85.3143	3.25684
85.1531	3.38935
86.4776	3.209
85.3591	3.50996
86.7053	3.2847
86.2347	3.49937
86.7407	3.4118
86.9644	3.44311
87.6273	3.36899
87.6291	3.43697
88.7952	3.27918
87.7946	3.57793
89.3093	3.26809
89.5923	3.35731
90.2517	3.32286
90.0763	3.51207
90.7056	3.35839
90.0225	3.62027
91.1806	3.37272
90.4487	3.62767
91.2699	3.42067
90.9963	3.61578
91.5106	3.46293
92.2148	3.42006
92.5687	3.44431
92.016	3.67829
92.9058	3.46217
92.8052	3.59067
93.5139	3.50994
93.1874	3.5966
94.1181	3.45551
93.7092	3.70753
93.6936	3.60071
93.8538	3.61518
95.1848	3.41333
94.2666	3.6859
95.4153	3.48216
95.9945	3.47795
96.1874	3.51903
96.0052	3.64381
96.9432	3.48802
96.9455	3.57714
97.8641	3.4531
97.8931	3.60801
98.2865	3.54584
98.4121	3.6583
98.8616	3.5653
98.2719	3.7439
98.7966	3.68336
98.7582	3.72173
99.364	3.63173
99.2009	3.76381
100.202	3.52396
99.6469	3.78676
100.991	3.50411
100.191	3.79294
100.959	3.65358
101.472	3.60224
101.856	3.59174
101.904	3.73855
102.554	3.59566
101.754	3.87317
103.479	3.53973
103.105	3.70304
103.345	3.75033
103.436	3.78281
104.542	3.53485
103.997	3.77739
104.855	3.59222
104.573	3.75166
106.149	3.48113
105.419	3.77741
106.077	3.6841
105.906	3.79299
106.633	3.68098
106.721	3.80308
107.277	3.72819
106.74	3.89168
107.964	3.68722
107.621	3.84348
108.381	3.73234
107.815	3.94408
108.145	3.86027
108.62	3.83545
109.352	3.66948
109.111	3.94429
109.486	3.79762
109.822	3.82611
110.481	3.76218
109.786	3.98879
109.606	4.0164
110.254	3.87109
111.032	3.75042
110.515	4.00411
111.102	3.85045
111.045	3.9857
111.863	3.78322
111.465	3.96396
112.744	3.76142
111.903	4.01335
112.764	3.86382
112.812	3.91726
113.558	3.83126
113.502	3.95258
114.364	3.79969
114.029	4.03504
114.506	3.88505
114.954	3.90444
115.315	3.86015
114.592	4.12372
116.175	3.76952
115.178	4.10283
115.892	3.97397
115.676	4.08931
116.328	3.96526
116.236	4.06693
116.845	3.93841
116.346	4.09725
117.863	3.82575
117.113	4.0737
117.792	3.98794
118.373	3.92908
118.302	4.00371
118.277	4.10846
119.075	3.92149
118.922	4.08223
119.481	3.98264
118.756	4.1867
119.582	4.0746
119.362	4.12804
119.388	4.16938
119.563	4.14791
119.967	4.08911
120.051	4.10239
120.474	4.08759
120.844	4.05898
122.268	3.8816
121.599	4.08469
122.254	4.06318
121.809	4.1743
122.847	3.97923
123.217	4.05838
123.847	3.9774
123.771	4.12596
124.509	4.03936
123.729	4.24861
126.23	3.78365
125.081	4.19735
126.471	3.92854
126.508	4.09266
127.435	3.98338
126.706	4.26576
128.061	3.99511
127.326	4.22588
128.673	4.03396
128.494	4.15417
129.412	4.066
129.539	4.12859
130.806	3.93696
130.172	4.26992
130.961	4.10156
131.078	4.20921
131.753	4.08257
130.786	4.42493
131.991	4.09268
131.934	4.19486
132.945	4.06392
132.625	4.23245
133.342	4.12781
132.743	4.36845
134.333	4.04337
133.957	4.30445
135.196	4.10337
134.636	4.29511
135.251	4.21062
134.913	4.40446
135.537	4.2295
135.813	4.29019
136.409	4.21871
136.158	4.33499
136.698	4.29995
136.819	4.34263
137.285	4.31811
137.189	4.39695
137.88	4.27602
137.617	4.40356
138.777	4.21654
138.18	4.40576
139.208	4.26875
138.899	4.37312
139.13	4.34856
139.55	4.39082
140.541	4.18356
140.334	4.4132
141.347	4.2476
140.763	4.46285
142.367	4.1806
141.419	4.51758
141.914	4.39481
142.379	4.39491
142.854	4.30726
142.451	4.53663
142.777	4.42088
144.097	4.23983
144.27	4.38231
144.304	4.42018
144.451	4.4755
144.328	4.51737
145.124	4.39273
144.411	4.60963
146.34	4.20696
145.123	4.6133
146.402	4.34596
145.392	4.65904
146.397	4.43308
146.251	4.51764
146.714	4.50891
146.57	4.54261
147.376	4.47558
146.332	4.72021
147.127	4.49626
147.241	4.58075
147.99	4.48775
147.578	4.596
149.115	4.30478
151.595	4.03447
151.213	4.31979
152.401	4.21234
154.238	4.01058
155.019	4.11251
157.143	3.96243
157.22	4.20756
158.303	4.15941
159.349	4.20572
160.33	4.17829
161.395	4.13852
162.115	4.199
162.874	4.20252
163.605	4.28893
164.667	4.24958
165.766	4.19942
166.369	4.28015
167.747	4.18603
168.901	4.16066
170.162	4.20697
170.468	4.34244
171.733	4.26342
172.177	4.36934
173.93	4.20058
174.787	4.23512
176.965	4.06553
177.097	4.2711
178.171	4.27498
178.85	4.32585
180.401	4.29485
180.339	4.48053
181.76	4.31626
181.631	4.57307
183.275	4.30013
183.689	4.49568
185.328	4.3566
185.445	4.47311
187.244	4.34779
188.037	4.41343
189.014	4.33569
188.849	4.62805
190.081	4.38155
189.989	4.58775
191.438	4.42671
192.064	4.49215
192.938	4.46135
193.273	4.56548
194.574	4.43514
194.565	4.65869
195.858	4.47224
195.112	4.76923
197.444	4.43517
196.954	4.69245
198.325	4.55696
198.756	4.60947
199.333	4.63254
200.167	4.61529
201.329	4.51804
202.033	4.55253
203.136	4.52757
203.197	4.61207
204.59	4.47738
205.372	4.54892
205.374	4.6667
205.634	4.78283
207.741	4.455
207.658	4.73042
209.215	4.51018
208.781	4.84813
210.722	4.51792
209.674	4.91782
211.914	4.50945
211.935	4.75233
212.697	4.71433
213.612	4.68289
214.263	4.69924
214.827	4.73176
215.528	4.78654
215.931	4.74653
216.211	4.83819
216.7	4.81975
217.548	4.74875
217.954	4.78721
218.442	4.79991
218.352	4.90363
219.439	4.79663
219.407	4.88785
220.249	4.84179
220.305	4.95312
221.649	4.74763
221.082	5.01022
222.909	4.72454
222.261	5.02841
222.87	4.96641
222.524	5.08338
223.389	4.97318
223.16	5.03773
224.585	4.85319
223.988	5.07198
224.711	4.96774
225.393	4.96609
225.399	4.97736
225.732	5.02471
226.449	4.96131
226.612	5.03381
227.664	4.9206
226.926	5.17288
227.974	4.95552
228.371	5.03832
229.414	4.88371
229.139	5.11944
229.987	4.98352
230.525	5.01007
231.152	5.00312
230.813	5.07957
232.23	4.88232
231.862	5.16033
232.862	4.99256
233.069	5.03715
233.919	4.98697
233.851	5.1292
234.482	5.0997
235.2	5.0171
236.169	5.00411
235.841	5.14245
237.328	4.96648
237.059	5.14457
237.975	5.02284
238.763	4.99817
240.165	4.8667
240.093	5.08857
241.352	4.92821
241.651	5.08219
242.476	5.05002
242.202	5.1517
243.516	5.0375
243.559	5.10426
244.412	5.09892
244.883	5.09291
246.392	4.92304
245.787	5.19776
246.881	5.03689
246.853	5.1511
247.499	5.09035
248.372	5.05572
248.475	5.22518
249.065	5.12387
249.988	5.05859
250.282	5.15745
252.663	4.80215
252.715	5.07675
253.515	5.03036
254.209	5.08614
254.86	5.08319
255.9	5.02603
257.299	4.94761
257.34	5.16592
258.541	5.02767
259.041	5.11993
261.074	4.88437
260.835	5.17223
262.235	4.99067
262.732	5.14393
263.329	5.17343
264.618	5.09469
265.851	4.99444
266.184	5.14371
267.315	5.09896
267.781	5.17821
268.745	5.10256
268.911	5.25397
270.363	5.08464
271.052	5.16486
271.885	5.17333
272.259	5.24743
273.839	5.08889
274.081	5.20959
275.372	5.1239
274.863	5.4484
276.385	5.11923
276.363	5.27111
277.517	5.16369
277.565	5.35809
278.23	5.28048
278.813	5.27194
279.781	5.2772
280.293	5.28814
281.369	5.2386
282.051	5.26855
282.26	5.36377
282.363	5.46634
282.843	5.42555
283.594	5.40983
284.47	5.28575
284.759	5.44427
285.208	5.43001
285.793	5.44001
286.745	5.36434
287.17	5.4031
288.208	5.41265
287.903	5.46784
289.512	5.35852
288.897	5.60525
290.194	5.35737
290.573	5.45598
291.058	5.45496
291.537	5.48694
292.11	5.49629
292.958	5.43625
293.47	5.43502
294.151	5.4713
295.154	5.35522
294.967	5.58483
296.655	5.35238
295.758	5.68778
296.655	5.55135
297.093	5.57611
297.419	5.5319
297.956	5.56028
299.332	5.36182
299.078	5.65962
299.795	5.50295
299.619	5.67419
300.667	5.57408
300.861	5.58584
302.48	5.45251
302.38	5.63073
303.539	5.47328
304.191	5.52093
304.063	5.67797
304.943	5.52759
305.332	5.59692
305.637	5.60181
307.661	5.28719
307.508	5.58162
309.441	5.2438
310.154	5.4561
311.179	5.33661
312.997	5.30796
313.615	5.38382
314.865	5.36988
316.589	5.25301
317.266	5.35297
318.403	5.42084
318.74	5.50174
320.793	5.35047
321.513	5.41461
323.077	5.32393
323.825	5.44784
325.672	5.29657
326.018	5.51448
327.91	5.31942
329.462	5.30005
330.064	5.47168
331.367	5.45376
333.233	5.26154
333.89	5.47539
335.69	5.31246
336.311	5.43704
337.646	5.34213
338.919	5.37777
340.719	5.31862
341.135	5.5413
342.723	5.45065
343.726	5.48723
344.336	5.61448
345.578	5.52785
346.895	5.4942
348.105	5.4792
350.008	5.4132
350.66	5.49165
351.901	5.5339
353.311	5.42914
354.62	5.47636
355.821	5.55493
356.864	5.50153
358.599	5.45119
360.037	5.45802
360.108	5.66984
361.42	5.65188
362.238	5.63236
364.038	5.57662
364.61	5.66638
366.1	5.58642
366.423	5.72887
367.662	5.62938
368.153	5.68791
369.79	5.5867
370.863	5.59991
371.932	5.60768
373.128	5.58972
380.003	4.52262
383.127	4.78202
385.262	4.84672
388.754	4.82701
391.233	4.96554
394.234	4.9301
[truncated: 4,148 more rows]

## Sheet: WT4
Displacement [nm]	Load [microN]
-28.8746	2.06258
-28.0746	1.86861
-28.9676	2.09903
-28.2683	1.91445
-28.9078	2.06113
-28.3391	1.87833
-29.0726	2.13297
-28.3215	1.88966
-29.1196	2.10273
-27.7985	1.68664
-29.2959	2.10847
-27.8273	1.64338
-29.851	2.27794
-27.9339	1.64928
-30.0081	2.25369
-28.1424	1.70637
-30.1556	2.26661
-28.2744	1.69436
-29.3892	2.0426
-28.1007	1.6212
-30.2962	2.23163
-27.9496	1.52553
-30.3391	2.20532
-28.7732	1.76695
-29.791	1.99258
-29.1291	1.8457
-30.6056	2.20174
-28.4516	1.60711
-30.3998	2.14338
-29.0705	1.74041
-30.2977	2.09392
-29.0267	1.70875
-30.2944	2.06382
-29.069	1.65927
-30.4532	2.03769
-29.6985	1.84639
-30.3983	1.99802
-29.3353	1.70132
-30.4745	1.99627
-29.5512	1.69899
-31.1191	2.13822
-29.6865	1.70683
-30.5387	1.91862
-29.8218	1.73568
-30.7877	1.9534
-29.4511	1.57341
-31.0998	2.02116
-29.745	1.58953
-31.5499	2.13721
-30.174	1.69604
-31.2573	2.01977
-30.1139	1.64678
-31.3619	2.03236
-30.2251	1.66174
-32.0079	2.15746
-30.3202	1.66751
-31.9549	2.14379
-29.9414	1.52021
-32.0338	2.10997
-30.6009	1.66894
-31.4044	1.90944
-30.7939	1.69488
-31.743	1.9619
-30.9931	1.73807
-31.7764	1.94558
-30.8494	1.66693
-32.5062	2.111
-30.8424	1.60665
-32.9644	2.23207
-30.6549	1.55328
-32.7723	2.13317
-30.7636	1.60038
-32.6958	2.0779
-31.0662	1.63708
-33.2662	2.20042
-30.8364	1.55275
-32.7522	2.04973
-30.5982	1.42175
-33.1366	2.09038
-30.8478	1.44022
-33.8828	2.2905
-30.5752	1.33125
-34.114	2.31887
-30.8425	1.38626
-33.2942	2.06826
-31.0877	1.40281
-32.8755	1.86335
-31.7728	1.55521
-33.4691	2.0337
-31.6097	1.42216
-33.5096	2.01012
-31.824	1.46047
-33.2784	1.89673
-32.544	1.63624
-33.1727	1.80999
-32.3978	1.57111
-33.8078	1.98796
-32.4635	1.54768
-33.7689	1.9526
-32.2546	1.47118
-33.3287	1.75548
-33.2321	1.73758
-33.5009	1.78297
-33.3355	1.7141
-33.8274	1.88735
-33.2867	1.67474
-34.5776	2.0744
-32.8061	1.53946
-33.9778	1.86371
-33.3935	1.69121
-34.1389	1.86297
-33.4472	1.68115
-34.7321	2.05677
-32.8925	1.47694
-35.1298	2.12893
-33.24	1.58299
-34.8775	2.00183
-33.6201	1.69155
-34.3502	1.827
-34.5436	1.92705
-33.911	1.69334
-34.0889	1.72926
-34.8082	1.9629
-33.7843	1.58934
-34.8206	1.91163
-33.7071	1.56279
-34.9416	1.88763
-34.3417	1.70778
-35.3453	1.97654
-34.0233	1.5824
-35.35	1.97947
-34.0633	1.57409
-35.2547	1.86776
-34.5812	1.71073
-35.1718	1.8017
-34.9216	1.79597
-34.8771	1.70454
-34.9331	1.70933
-35.5551	1.86731
-34.2319	1.45969
-35.8303	1.89059
-34.8523	1.62764
-35.5811	1.78825
-34.9799	1.61609
-36.1275	1.92426
-34.9205	1.57385
-36.3908	1.97141
-34.792	1.49558
-35.9057	1.80043
-35.3326	1.62316
-36.6357	1.98814
-35.1561	1.54156
-36.7325	2.00266
-34.7041	1.42226
-36.3775	1.84602
-35.5946	1.59984
-35.7676	1.61017
-35.8547	1.6449
-36.6218	1.82243
-35.8454	1.59609
-36.3901	1.74879
-36.2712	1.72312
-36.7724	1.78533
-36.241	1.69457
-36.9587	1.84353
-35.4169	1.4179
-37.2077	1.88438
-36.1703	1.57719
-37.2309	1.85679
-35.9701	1.47637
-37.4649	1.91551
-36.5283	1.64363
-37.3431	1.82884
-36.4647	1.60916
-37.1598	1.7152
-36.0954	1.42957
-37.4591	1.79278
-36.4894	1.49713
-37.5904	1.80228
-36.9824	1.64127
-37.7939	1.79169
-36.8547	1.56824
-37.7205	1.76075
-37.0967	1.5781
-38.0432	1.85495
-37.1643	1.61626
-38.5643	1.97081
-35.9002	1.2069
-38.1698	1.8406
-36.7224	1.37439
-38.415	1.89601
-37.0624	1.44589
-38.2527	1.7659
-37.3308	1.49763
-38.3767	1.76493
-37.3034	1.44254
-38.132	1.64826
-38.2825	1.69094
-38.1185	1.60965
-38.69	1.78773
-38.1532	1.61628
-37.9216	1.53946
-38.6981	1.70227
-38.0957	1.56026
-38.4081	1.59079
-38.4953	1.67387
-38.605	1.59329
-38.2696	1.54233
-38.7264	1.65713
-38.4447	1.59159
-39.3061	1.77856
-38.2847	1.48213
-39.561	1.82836
-38.6148	1.55771
-38.8653	1.55859
-39.3738	1.77301
-39.1899	1.67616
-38.4665	1.45775
-39.7401	1.82782
-38.4248	1.39753
-40.1934	1.90352
-38.7747	1.49215
-39.9281	1.79986
-39.0807	1.56352
-40.043	1.81856
-38.7886	1.43119
-39.5054	1.63095
-38.9427	1.45755
-40.0558	1.70632
-39.3641	1.55278
-39.6384	1.54941
-39.6144	1.58433
-40.1326	1.68663
-39.6417	1.5056
-40.0054	1.60744
-39.2865	1.40011
-40.4645	1.68335
-39.5024	1.38248
-40.8905	1.76673
-39.1997	1.29187
-40.5278	1.64111
-39.7565	1.42351
-41.172	1.76289
-39.675	1.35295
-41.2351	1.76924
-40.2733	1.50595
-41.7832	1.92741
-40.0732	1.45093
-41.4189	1.80638
-39.9693	1.41257
-41.7342	1.87941
-39.5512	1.21619
-41.773	1.88304
-40.0249	1.32234
-42.3366	2.0101
-39.8795	1.28071
-42.0279	1.84295
-39.6733	1.23304
-41.4417	1.63276
-41.1109	1.5637
-41.3638	1.61756
-40.8065	1.41215
-41.6162	1.62027
-41.1958	1.5224
-41.4435	1.56275
-41.9833	1.70931
-41.3449	1.51293
-42.0471	1.70862
-41.289	1.49612
-41.595	1.54236
-42.264	1.71832
-41.6557	1.55475
-42.1548	1.65327
-41.8077	1.58455
-41.5637	1.45518
-41.8479	1.56281
-41.8779	1.48947
-42.4129	1.671
-41.9695	1.49794
-42.7599	1.76294
-41.6552	1.38863
-43.2801	1.90282
-41.794	1.41198
-43.0663	1.821
-41.9481	1.43003
-43.0257	1.78109
-42.2291	1.50726
-43.1514	1.80721
-41.9597	1.39323
-42.8028	1.64726
-42.4679	1.49798
-42.8628	1.64731
-42.0545	1.36333
-43.6032	1.8108
-42.0905	1.34396
-44.0072	1.91864
-41.6485	1.1491
-44.6204	2.10651
-41.6136	1.12068
-44.3285	1.95931
-42.0105	1.19242
-44.1341	1.8356
-42.2738	1.23713
-43.9796	1.78078
-42.5058	1.2607
-44.3169	1.85711
-42.8252	1.35909
-44.2165	1.76908
-42.7486	1.31592
-43.9703	1.65875
-43.1055	1.36503
-44.1587	1.67815
-43.6889	1.52996
-44.0548	1.62138
-43.5999	1.46555
-44.1932	1.64853
-43.2695	1.33242
-44.6319	1.72716
-44.1081	1.52185
-44.1876	1.54657
-43.5436	1.33023
-44.3998	1.58506
-43.6586	1.30324
-45.1795	1.78326
-44.082	1.39959
-45.3395	1.78851
-43.8082	1.33379
-44.422	1.4904
-44.4564	1.46772
-44.717	1.52402
-44.4752	1.43708
-44.9563	1.56476
-44.6515	1.43001
-44.7778	1.4689
-44.7099	1.39194
-45.2082	1.54294
-44.8694	1.43456
-45.343	1.53938
-44.8032	1.35207
-45.6119	1.58963
-45.1399	1.41199
-45.621	1.57025
-45.1509	1.39321
-45.7975	1.60289
-45.2936	1.43599
-46.3336	1.74942
-45.3894	1.47627
-45.9057	1.59911
-45.2191	1.37159
-45.9154	1.5863
-45.4931	1.39264
-46.2358	1.64534
-45.3018	1.32913
-46.4003	1.662
-45.7588	1.44173
-45.7537	1.44544
-46.7162	1.68684
-45.7189	1.40216
-46.0987	1.45843
-46.1341	1.47832
-45.6974	1.32052
-46.0209	1.3664
-46.7799	1.56436
-45.5326	1.20803
-46.3975	1.41334
-46.5495	1.45208
-46.0023	1.21153
-46.8505	1.50013
-46.4251	1.32908
-46.7933	1.39613
-46.4315	1.29218
-46.8579	1.39153
-46.9507	1.41493
-47.4572	1.56569
-46.3186	1.17424
-48.1835	1.7574
-45.9643	1.04936
-47.7727	1.60641
-46.2175	1.08373
-47.7618	1.54848
-46.5078	1.15357
-48.0687	1.59183
-47.1613	1.28812
-47.7373	1.50557
-47.0759	1.22773
-47.6124	1.40349
-47.3618	1.31322
-47.892	1.49026
-47.7849	1.40271
-48.2995	1.58685
-47.5187	1.28692
-48.403	1.58205
-47.4702	1.28487
-48.5292	1.59244
-48.1827	1.47461
-47.9642	1.41996
-47.9179	1.3825
-48.5754	1.55803
-47.4431	1.20958
-48.5357	1.51849
-47.779	1.23987
-48.0724	1.29854
-48.3399	1.34679
-48.0245	1.23497
-48.1138	1.26524
-48.2722	1.31213
-48.6261	1.43217
-48.1723	1.32728
-48.0114	1.28573
-48.0244	1.30507
-47.9325	1.28484
-48.2182	1.4151
-47.9789	1.36022
-47.999	1.38014
-47.8092	1.3879
-48.0109	1.46562
-47.8843	1.48558
-47.4158	1.36101
-47.667	1.45747
-47.5433	1.45679
-47.1223	1.3685
-47.1788	1.41606
-46.9609	1.34517
-47.242	1.45288
-46.9471	1.39477
-46.9188	1.38687
-46.8387	1.39596
-46.9547	1.46179
-46.7106	1.43251
-46.4125	1.33838
-46.2512	1.30254
-46.4245	1.36979
-46.5643	1.43651
-46.2364	1.35917
-46.4456	1.43771
-46.0414	1.35106
-45.8458	1.29263
-46.1641	1.40176
-46.2054	1.43825
-45.6938	1.30617
-45.6904	1.34902
-45.6866	1.36706
-45.8802	1.44632
-45.9592	1.51242
-45.5446	1.44538
-45.4395	1.4319
-45.1153	1.36597
-45.314	1.43203
-45.4138	1.47951
-45.3126	1.48662
-45.0783	1.45474
-44.9263	1.43254
-45.1345	1.50478
-44.8047	1.46218
-44.8713	1.48989
-44.5147	1.39319
-44.1329	1.29152
-44.2313	1.32801
-44.3722	1.38003
-44.5884	1.45878
-44.4669	1.46232
-44.0794	1.37538
-43.9967	1.36167
-44.1295	1.40815
-43.7632	1.32561
-43.8792	1.35721
-43.6838	1.31864
-43.3774	1.22734
-44.0273	1.42999
-43.8821	1.44467
-43.7958	1.45494
-43.5709	1.41989
-43.6463	1.48175
-43.6016	1.47984
-43.5152	1.50592
-43.2066	1.41917
-43.1108	1.41501
-43.2123	1.46834
-42.7708	1.35028
-42.9565	1.415
-42.6718	1.38003
-42.6426	1.36477
-42.885	1.45873
-42.5201	1.37203
-42.321	1.31924
-42.3479	1.33471
-42.4408	1.40302
-42.3553	1.37384
-42.3816	1.42345
-42.3648	1.45949
-42.3646	1.48632
-42.1055	1.42599
-41.9809	1.41747
-41.6968	1.35525
-41.9154	1.45111
-41.4929	1.34429
-41.626	1.39842
-41.5683	1.40302
-41.7697	1.50557
-41.7544	1.55913
-41.3384	1.45846
-41.4017	1.5107
-41.3183	1.50963
-41.275	1.54501
-41.009	1.47942
-40.6524	1.39787
-41.1423	1.56783
-40.9048	1.53423
-40.6475	1.46505
-40.3224	1.39444
-40.625	1.48202
-40.1895	1.37332
-40.4748	1.46503
-40.0657	1.37506
-40.3261	1.45888
-40.4321	1.5419
-40.1026	1.45852
-39.9218	1.42735
-39.7615	1.40313
-39.7215	1.39422
-39.6222	1.38581
-39.6536	1.39593
-39.9009	1.5043
-39.8176	1.49708
-39.6896	1.51982
-39.4973	1.48575
-39.3364	1.46776
-39.4488	1.5277
-39.5033	1.59204
-39.2818	1.57692
-39.2657	1.59699
-38.9389	1.54106
-38.7841	1.49937
-38.9106	1.55633
-38.9085	1.5884
-38.5047	1.49156
-38.5824	1.53485
-38.3358	1.47475
-38.5509	1.54227
-38.3891	1.52559
-38.4821	1.57806
-38.2035	1.5226
-38.232	1.53769
-38.1382	1.52467
-37.7592	1.4428
-38.0396	1.56758
-37.8992	1.54571
-37.6779	1.54152
-37.7733	1.57762
-37.9042	1.64906
-37.283	1.47957
-37.4196	1.50682
-37.4175	1.55233
-37.3131	1.53032
-37.3246	1.5919
-37.2662	1.57879
-37.0266	1.5311
-37.0649	1.549
-36.835	1.5214
-37.0997	1.61461
-36.9631	1.61236
-36.6392	1.536
-36.5855	1.54821
-36.7503	1.6235
-36.3902	1.5279
-36.5434	1.61292
-35.9892	1.45014
-36.1099	1.51861
-36.1364	1.52649
-36.2536	1.59508
-35.7425	1.44034
-36.1391	1.56833
-35.9966	1.55991
-35.5848	1.45354
-35.7855	1.54178
-35.918	1.59926
-35.5866	1.54512
-35.3939	1.51632
-35.3294	1.51399
-35.2156	1.49453
-35.2262	1.47469
-35.3173	1.55597
-35.1636	1.53591
-35.1259	1.54236
-35.2124	1.60115
-34.8239	1.54921
-34.7533	1.5616
-34.9361	1.60715
-34.6574	1.54681
-34.605	1.55086
-34.6338	1.57038
-34.4092	1.53906
-34.2688	1.51735
-34.264	1.54117
-34.2603	1.56884
-34.1891	1.53954
-33.8548	1.4768
-34.0019	1.51434
-33.7985	1.48797
-34.249	1.62631
-33.8717	1.56438
-33.8654	1.61241
-33.7098	1.60427
-34.1183	1.75631
-33.689	1.66523
-33.5469	1.67191
-33.1572	1.567
-32.879	1.48018
-33.1894	1.58403
-33.0747	1.56571
-33.027	1.56395
-32.7117	1.48225
-32.6002	1.45383
-32.8001	1.53843
-32.8913	1.57987
-32.4435	1.48337
-32.463	1.48227
-32.4473	1.49497
-32.8353	1.63958
-32.3937	1.54617
-32.3549	1.56201
-32.2571	1.5553
-32.0796	1.51834
-32.2389	1.60855
-32.3414	1.6692
-32.0681	1.61315
-32.2742	1.7256
-31.8421	1.62008
-31.58	1.57184
-31.6802	1.60965
-31.409	1.57542
-31.415	1.59358
-31.5999	1.68551
-31.262	1.59619
-30.757	1.46237
-30.8258	1.46108
-30.9458	1.5034
-30.986	1.52129
-31.105	1.59475
-30.9158	1.56168
-31.0392	1.62904
-30.7061	1.56991
-30.7338	1.60724
-30.8112	1.69149
-30.8178	1.71734
-30.3867	1.60655
-30.3287	1.62808
-30.3152	1.6408
-30.0685	1.59267
-30.1118	1.63195
-30.0285	1.63004
-29.9437	1.62318
-29.8692	1.61765
-29.8621	1.65957
-29.5246	1.58422
-29.9147	1.69496
-29.619	1.6514
-29.2054	1.546
-29.4656	1.63181
-29.491	1.65374
-29.2168	1.60529
-29.4128	1.68118
-28.9417	1.5763
-28.9087	1.58165
-29.0805	1.64402
-28.6996	1.55912
-29.2096	1.72508
-28.8404	1.6528
-29.011	1.7529
-28.5339	1.63224
-28.638	1.70768
-28.2789	1.63499
-28.6529	1.74937
-28.2215	1.63774
-28.269	1.68288
-28.2999	1.71983
-28.0401	1.66666
-27.7804	1.59698
-27.8377	1.61877
-28.0376	1.72301
-27.9575	1.71108
-27.7194	1.69381
-27.5827	1.6726
-27.745	1.76384
-27.3439	1.66972
-27.3309	1.65626
-27.4218	1.69829
-27.4071	1.74027
-27.347	1.72744
-26.9525	1.65251
-26.9344	1.65595
-27.0584	1.73265
-26.4108	1.54192
-26.4875	1.56083
-26.7431	1.63565
-26.6384	1.62269
-26.46	1.57764
-26.4404	1.60558
-26.5507	1.64715
-26.2278	1.59006
-26.367	1.63096
-25.949	1.55604
-25.9417	1.55943
-26.2123	1.65145
-26.3118	1.70736
-26.0386	1.68961
-25.6551	1.61355
-26.2426	1.79147
-25.8467	1.74197
-25.7788	1.77094
-25.8325	1.80789
-25.3517	1.69743
-24.9758	1.59455
-25.2156	1.65574
-25.2559	1.6875
-25.0779	1.64347
-24.9606	1.65527
-25.005	1.68274
-24.7809	1.65777
-24.9286	1.68844
-24.5236	1.59481
-24.8987	1.71325
-24.474	1.59511
-24.2382	1.53721
-24.3672	1.60777
-24.5346	1.65389
-24.1513	1.58531
-24.2023	1.59998
-24.6496	1.77041
-24.3063	1.71932
-24.0029	1.65502
-24.0483	1.70045
-23.9857	1.72344
-24.1406	1.7887
-23.568	1.65708
-23.6854	1.74138
-23.8498	1.8019
-23.5524	1.76145
-23.7332	1.86157
-23.5841	1.83221
-23.1345	1.72088
-22.9604	1.68203
-22.8547	1.65714
-22.855	1.65821
-23.023	1.73519
-22.9769	1.7089
-23.1088	1.7982
-22.8998	1.75021
-22.7899	1.75519
-22.5988	1.72157
-22.2993	1.67146
-22.3105	1.65454
-22.131	1.63182
-22.6347	1.79942
-22.483	1.76309
-22.6449	1.85954
-22.3689	1.83389
-22.0311	1.747
-21.6235	1.64442
-21.9353	1.75022
-21.8371	1.74962
-21.818	1.76623
-21.7129	1.76977
-21.5833	1.7449
-21.5773	1.79806
-21.5674	1.8078
-21.3712	1.76106
-21.5533	1.86526
-20.7768	1.65363
-21.1052	1.75184
-20.918	1.70266
-21.0593	1.75037
-20.4335	1.57842
-20.6076	1.61214
-20.6105	1.6434
-20.5435	1.64063
-20.0869	1.52757
-20.5534	1.68774
-20.3924	1.63692
-20.3256	1.63624
-20.4808	1.69558
-21.0568	1.92838
-20.2999	1.76763
-20.0875	1.74181
-19.8068	1.69835
-20.1831	1.80583
-19.6625	1.70379
-19.6658	1.71781
-19.3221	1.61821
-19.581	1.71243
-19.5606	1.70986
-19.4325	1.70113
-19.3728	1.72007
-19.5343	1.80226
-19.044	1.68383
-18.9425	1.65681
-19.2546	1.7704
-19.1589	1.77437
-19.1162	1.76827
-18.7628	1.70887
-18.7762	1.73066
-18.4934	1.65756
-18.5997	1.6989
-18.2741	1.64513
-18.3575	1.67317
-18.2946	1.65945
-18.4453	1.7013
-18.1154	1.64266
-18.1433	1.69897
-18.0509	1.67242
-18.1626	1.71551
-18.0852	1.73988
-18.0628	1.75408
-18.0186	1.76448
-17.7809	1.73768
-17.5879	1.71539
-17.9631	1.84949
-17.5785	1.77306
-17.2818	1.73828
-17.4354	1.80627
-17.3664	1.80672
-16.791	1.63337
-16.9308	1.68053
-17.0571	1.71956
-16.9147	1.6832
-16.6388	1.64076
-16.4889	1.59453
-16.5927	1.62741
-16.5674	1.63204
-16.6064	1.64173
-16.3943	1.61352
-16.5448	1.68755
-16.1863	1.57583
-16.2229	1.62506
-16.2785	1.65008
-16.4662	1.72735
-16.2054	1.69578
-16.0874	1.70228
-16.3095	1.82866
-16.2924	1.901
-15.8924	1.79652
-15.6937	1.77482
-15.9318	1.8677
-15.6873	1.85382
-15.1257	1.71613
-15.1578	1.71757
-15.4559	1.83545
-15.0371	1.73828
-15.0092	1.7144
-14.3946	1.55669
-15.032	1.74579
-14.782	1.66772
-14.9624	1.7186
-14.6739	1.69194
-14.6969	1.70474
-14.6235	1.70761
-14.7896	1.78629
-14.4985	1.74197
-14.4458	1.74869
-14.281	1.72557
-14.2143	1.71775
-14.3115	1.75049
-14.1409	1.76433
-13.9759	1.71836
-13.9724	1.74923
-13.6584	1.69757
-13.8765	1.73514
-13.4814	1.66857
-13.5194	1.67334
-13.6431	1.73418
-13.4602	1.69385
-13.2747	1.67331
-13.4828	1.74728
-13.2445	1.7126
-13.3941	1.79433
-13.4718	1.82428
-12.9281	1.7034
-12.9847	1.76753
-12.9196	1.75594
-12.7481	1.72335
-12.5871	1.70261
-12.379	1.64747
-12.526	1.69847
-12.7801	1.76861
-12.261	1.67357
-12.4837	1.76867
-12.4059	1.76001
-12.3487	1.78226
-12.0092	1.69345
-11.8463	1.66387
-12.1433	1.74756
-12.1599	1.77693
-11.8394	1.70879
-11.763	1.71143
-11.5027	1.66486
-11.8405	1.78513
-11.5728	1.72971
-11.4346	1.72104
-10.9943	1.60642
-11.5168	1.77326
-11.4792	1.77752
-11.0297	1.68285
-10.9141	1.67764
-10.7791	1.62458
-10.944	1.66504
-11.1495	1.76664
-11.011	1.75967
-10.872	1.74593
-10.3538	1.62033
-10.4639	1.68268
-10.498	1.70171
-10.8199	1.81712
-10.5463	1.79453
-10.3384	1.76244
-10.3498	1.79711
-9.88112	1.66
-9.95234	1.70171
-9.88971	1.70794
-9.81888	1.71715
-9.98003	1.79118
-9.77866	1.77143
-9.95541	1.84722
-9.70911	1.79587
-9.58689	1.7955
-9.77075	1.85508
-9.20852	1.71837
-9.11323	1.68808
-8.94441	1.65126
-9.12557	1.72071
-8.83285	1.65937
-8.82617	1.66207
-8.67932	1.62772
-8.71383	1.64427
-8.70409	1.64387
-8.96506	1.75663
-8.26787	1.56927
-8.43015	1.62616
-8.84477	1.78734
-8.50189	1.72007
-8.44098	1.732
-8.31028	1.71184
-8.02909	1.67456
-8.36321	1.77539
-7.77154	1.63231
-7.91978	1.68951
-8.06519	1.76804
-7.8466	1.70829
-7.74798	1.72737
-7.655	1.70274
-7.33971	1.62922
-7.52907	1.69595
-7.22908	1.62392
-7.39978	1.68763
-7.19414	1.65254
-7.26728	1.68462
-7.39989	1.76305
-6.87464	1.63201
-6.97145	1.68861
-6.91839	1.68274
-6.97788	1.72084
-6.70619	1.6792
-6.49616	1.62519
-6.84954	1.76046
-6.79008	1.77416
-6.3717	1.70052
-6.26944	1.67209
-6.30992	1.71506
-6.5655	1.80149
-6.11675	1.70573
-6.11924	1.75552
-5.92122	1.69021
-6.16431	1.77953
-5.77285	1.70057
-5.82017	1.7466
-6.12053	1.87712
-5.95624	1.86471
-5.53513	1.76536
-5.15579	1.67442
-5.1227	1.65657
-5.49413	1.79759
-5.13251	1.71724
-5.05505	1.69754
-4.83314	1.63537
-4.6523	1.61498
-4.97996	1.71105
-5.12829	1.78902
-5.1087	1.82075
-4.90348	1.80195
-4.54878	1.73461
-4.75486	1.81499
-4.68409	1.83298
-4.5468	1.83279
-4.48227	1.84323
-4.26209	1.80045
-4.30019	1.84049
-4.01942	1.74443
-4.06216	1.77962
-3.74131	1.70818
-3.90054	1.78047
-3.75247	1.74266
-3.91882	1.80903
-3.5825	1.74351
-3.48908	1.7406
-3.25711	1.68592
-3.33872	1.70209
-3.30383	1.68938
-3.26779	1.71414
-3.39201	1.75902
-3.22138	1.77083
-3.18348	1.79449
-3.05574	1.78179
-3.00046	1.77595
-3.02369	1.82825
-2.62772	1.74913
-2.67355	1.77244
-2.87543	1.82925
-2.4115	1.74782
-2.21754	1.70429
-2.46655	1.8013
-2.54538	1.85256
-2.31837	1.81855
-2.43308	1.88902
-2.01338	1.78624
-1.83336	1.74116
-1.68529	1.7002
-1.90821	1.78056
-1.71247	1.74839
-1.70274	1.76051
-1.41378	1.71145
-1.47911	1.71565
-1.54747	1.75237
-1.38114	1.72257
-1.37049	1.73407
-1.36177	1.74847
-1.30055	1.77779
-1.36499	1.83641
-1.54324	1.93278
-0.90313	1.78765
-1.0366	1.85887
-0.93902	1.86147
-0.92166	1.86332
-0.75558	1.82972
-0.92925	1.91663
-0.99564	1.98646
0	1.76044
-0.71399	2.01803
-0.15388	1.83112
-0.93887	2.11276
0.37604	1.72867
-0.73299	2.11601
0.63453	1.72212
-0.01819	1.99662
0.30142	1.90023
0.39681	1.92756
0.55538	1.85129
0.82889	1.91514
1.12255	1.84668
1.72813	1.78804
1.69752	1.8438
1.6752	1.90705
1.67236	2.01039
1.51696	1.99235
2.40792	1.85557
2.19463	1.9562
2.71	1.85345
2.41215	2.00272
3.44005	1.7601
3.19103	1.93681
4.38262	1.67562
3.88028	1.90391
4.76272	1.77077
4.50892	1.92558
5.1228	1.82104
4.88795	1.99245
5.70372	1.80363
5.29012	2.04689
6.46626	1.79142
6.054	1.95516
6.4226	1.9824
6.7067	1.87736
7.02323	1.93201
6.50021	2.12067
7.58742	1.89245
7.24507	2.0244
8.02139	1.92321
7.3579	2.13766
7.92381	2.01878
7.55351	2.16203
8.25737	1.97957
8.30191	2.06384
9.05427	1.92673
8.8122	2.05869
9.16792	2.02514
9.29529	2.06622
9.99404	1.90622
9.73871	2.07023
10.7041	1.87723
10.2472	2.08082
11.0019	1.94632
10.671	2.15059
11.6303	1.92117
10.7115	2.26611
12.7087	1.79702
11.3563	2.26346
12.5526	1.97527
12.4426	2.10583
12.5166	2.11491
12.579	2.19027
13.2527	2.06046
12.6036	2.25155
14.1697	1.92646
13.183	2.29167
14.1499	2.00838
14.0467	2.20383
14.0354	2.14506
14.0226	2.28562
14.4754	2.15617
14.0741	2.33144
15.1768	2.04046
15.3357	2.10345
15.807	2.09801
15.2085	2.29119
16.1335	2.1295
16.0542	2.20212
16.8059	2.05752
16.2956	2.29003
17.1196	2.12881
17.0646	2.20796
17.6284	2.11502
16.8965	2.40033
18.1335	2.09614
17.7588	2.26532
18.3035	2.23244
18.4016	2.20046
19.6743	2.00031
18.618	2.39879
20.1373	1.98471
18.2661	2.61442
20.7399	1.90709
18.7153	2.59473
20.0777	2.22809
19.8072	2.30207
20.3893	2.25892
19.8058	2.42149
20.5393	2.2642
20.2493	2.39825
21.1927	2.17009
20.873	2.36613
21.2933	2.28178
21.7021	2.23806
21.6061	2.36628
21.3321	2.4705
21.854	2.36446
21.5874	2.44477
22.3942	2.31521
22.0622	2.42872
23.0754	2.25225
23.2975	2.30337
23.6086	2.2589
23.0114	2.5248
24.2028	2.19148
23.7385	2.41751
25.3836	2.07983
24.8313	2.37978
25.5264	2.22857
25.2146	2.45129
26.3013	2.22515
25.0201	2.64872
27.0749	2.15551
25.8364	2.57159
27.3234	2.25854
26.5934	2.49827
26.9091	2.46708
27.4205	2.39394
28.2513	2.25724
27.8754	2.51302
28.9853	2.21823
28.7201	2.41878
29.507	2.30902
29.5903	2.37896
29.8019	2.42873
30.1783	2.41504
30.4356	2.43708
30.0985	2.56812
30.9905	2.38037
30.4066	2.62327
31.3444	2.45152
30.9651	2.5607
31.6858	2.47066
31.9496	2.44921
32.4865	2.40708
32.4998	2.47823
33.6029	2.28282
32.9315	2.55068
34.0165	2.39537
33.5824	2.55673
34.5173	2.42556
34.2444	2.59365
35.4265	2.31764
34.4849	2.70582
35.5498	2.44933
34.9397	2.6746
35.99	2.50771
35.901	2.57748
36.4356	2.48975
35.9354	2.76636
37.7028	2.30279
36.6065	2.71087
37.9826	2.45463
37.0896	2.71791
37.6603	2.66035
38.1695	2.59287
37.9061	2.67878
38.3257	2.66189
38.4895	2.6446
38.5416	2.70517
39.117	2.61368
38.9759	2.70757
39.6144	2.62173
39.5176	2.74713
39.5961	2.72575
40.1221	2.6224
40.4387	2.6484
40.2623	2.73933
40.8835	2.6596
40.9134	2.64629
42.0664	2.43992
42.039	2.55901
42.8758	2.46719
41.6947	2.84497
43.4626	2.46739
42.7641	2.74441
43.4272	2.70104
43.5676	2.64908
43.8438	2.74285
44.3791	2.6379
44.8707	2.59431
44.8419	2.74796
45.535	2.63274
45.1582	2.80484
46.1576	2.64107
45.5207	2.86442
45.9671	2.76968
46.237	2.82519
46.9617	2.60668
45.9426	3.0787
47.9098	2.49997
46.095	3.11309
48.5222	2.49516
46.9597	2.99729
48.544	2.64468
48.3364	2.81549
48.9727	2.75002
48.6265	2.8988
49.5308	2.74378
49.1257	2.88876
50.3828	2.68641
50.0773	2.82486
49.9294	2.94671
51.129	2.64532
51.3516	2.74442
51.3075	2.85338
52.8146	2.51858
52.2516	2.84148
54.3662	2.43469
53.1694	2.9184
54.7408	2.61183
54.0597	2.90814
55.6233	2.58917
55.0384	2.87583
55.4672	2.84457
55.7181	2.86563
56.2494	2.80889
56.0912	2.93254
56.4582	2.95503
57.4296	2.72571
56.8185	3.01837
57.9274	2.77905
58.5877	2.72099
57.4859	3.16656
59.3762	2.65477
58.9106	2.97896
59.6264	2.82724
59.9866	2.86747
60.4392	2.85185
60.5357	2.95875
61.454	2.814
60.6188	3.10548
62.5448	2.70389
61.0718	3.15719
62.562	2.86632
62.0755	3.03877
62.9554	2.87006
62.6325	3.04079
63.5355	2.90739
63.3813	2.98323
63.8488	3.01822
63.5357	3.09684
64.7293	2.8931
63.9675	3.2094
65.4302	2.86944
64.7051	3.16415
65.8861	2.92348
65.2211	3.19202
66.1509	2.99022
66.1615	3.02988
66.398	3.12126
66.8526	3.00808
67.3307	3.03732
66.5487	3.23438
67.7453	3.08143
67.7335	3.05553
67.8605	3.20617
68.6719	2.99059
68.4423	3.19692
68.3473	3.25282
69.0375	3.12219
69.0074	3.16528
69.6009	3.12023
69.6707	3.15161
69.9656	3.11941
70.2987	3.20804
70.4338	3.18164
70.0168	3.30908
71.3943	3.0543
71.5305	3.08757
71.5789	3.18344
71.7229	3.23056
72.4645	3.10992
71.5396	3.39099
73.5537	2.93493
72.7193	3.27396
74.1131	2.97685
73.74	3.19554
74.9334	2.99568
74.6879	3.22622
75.1864	3.15921
74.8256	3.30119
75.6237	3.18242
75.8769	3.19794
75.2736	3.4779
76.2386	3.14661
75.8846	3.4142
76.4719	3.24431
76.802	3.2547
76.7083	3.34668
77.3011	3.22638
77.1203	3.41393
78.0501	3.14987
77.564	3.46175
78.5328	3.21424
77.9856	3.43825
78.5318	3.34177
78.7827	3.30705
78.795	3.44706
78.974	3.36251
78.8163	3.48962
79.6295	3.29827
79.8999	3.33216
80.1304	3.31775
80.237	3.44745
80.3916	3.41474
80.7297	3.36246
80.903	3.45931
82.0987	3.16343
80.6892	3.65059
82.3307	3.20866
81.3549	3.59119
82.4461	3.36247
82.5179	3.38784
82.8472	3.39867
83.2029	3.3724
83.296	3.42414
83.6419	3.37374
83.7711	3.4872
84.2825	3.36441
84.1587	3.48976
85.0349	3.32111
84.535	3.54638
84.9223	3.45608
85.1749	3.52102
85.601	3.39056
85.9792	3.42166
85.6157	3.59323
86.1042	3.50617
86.3101	3.4862
86.9377	3.44093
86.67	3.60731
87.3123	3.42916
87.1704	3.57095
87.9235	3.4781
87.6066	3.57125
88.6168	3.44984
87.9465	3.63946
88.7129	3.51742
88.593	3.58791
89.7116	3.41573
89.462	3.52034
89.7485	3.60816
90.3267	3.47013
90.6713	3.47613
91.0307	3.53744
90.773	3.64373
91.0088	3.59499
91.9392	3.4974
91.5341	3.6485
92.6753	3.44675
92.2911	3.65401
92.8507	3.55974
92.8433	3.65383
93.007	3.67774
93.7632	3.53214
93.6428	3.67892
94.5316	3.50548
94.2165	3.69935
95.8189	3.32442
95.3477	3.58937
95.546	3.65465
95.9522	3.61325
95.5891	3.73141
96.8366	3.56906
96.9818	3.5529
97.0975	3.68695
97.4212	3.6175
98.0571	3.59011
97.7798	3.72493
98.584	3.6006
98.1916	3.7629
99.3575	3.55068
99.558	3.62507
99.1008	3.82254
100.311	3.51076
99.8804	3.75444
100.801	3.63855
100.775	3.72075
100.827	3.77394
101.68	3.64916
101.501	3.77008
101.951	3.72637
101.777	3.84803
102.754	3.63829
102.595	3.81631
102.978	3.7514
102.718	3.88258
103.056	3.85682
103.874	3.69428
103.52	3.90768
104.316	3.73323
104.221	3.85556
104.301	3.90009
104.444	3.88195
104.905	3.80907
105.202	3.78112
105.55	3.76975
104.823	4.089
105.666	3.80124
105.589	3.93615
105.446	3.9689
106.43	3.79316
105.795	3.99701
107.162	3.68106
107.296	3.73263
107.602	3.81066
108.147	3.73148
107.685	3.98204
108.079	3.94945
108.83	3.77157
108.808	3.88738
109.654	3.76861
109.943	3.76477
110.762	3.74815
110.514	3.86415
111.066	3.85413
111.156	3.87905
111.669	3.83062
112.101	3.84789
112.41	3.86699
112.847	3.81327
113.139	3.92276
113.519	3.85043
113.438	4.0319
113.664	3.98412
113.977	4.01631
114.707	3.84161
113.978	4.17836
115.151	3.86993
115.112	4.013
115.395	4.00231
115.665	4.00176
115.68	4.03543
116.069	4.03329
116.648	3.92032
116.469	4.10441
116.931	4.00282
116.893	4.10539
117.303	4.04348
117.232	4.15455
117.87	4.0364
118.237	4.05225
118.59	4.00348
118.915	3.99967
119.36	3.98415
119.642	4.03738
119.348	4.15546
120.758	3.87894
119.988	4.15337
120.979	3.98352
121.037	4.06976
121.526	4.05129
122.171	3.97714
121.857	4.17835
123.358	3.82638
122.999	4.12218
123.781	3.98995
123.931	4.06942
124.442	4.01065
125.189	3.96273
124.486	4.23066
125.506	4.06991
125.591	4.12341
125.867	4.14359
125.914	4.20985
126.464	4.15686
126.69	4.13637
127.184	4.12627
127.444	4.11914
127.665	4.17394
128.253	4.07631
127.941	4.27549
129.19	3.96992
128.143	4.36215
129.531	4.06479
129.346	4.19999
130.05	4.11634
130.291	4.1603
130.594	4.17597
130.485	4.29138
131.473	4.10923
131.729	4.1402
131.442	4.31844
132.099	4.21497
132.307	4.23777
131.956	4.45454
132.56	4.26685
132.055	4.48654
132.952	4.28374
132.191	4.52823
133.463	4.15767
132.873	4.5289
133.978	4.16627
133.627	4.39899
133.942	4.37812
134.263	4.3342
134.476	4.33703
134.347	4.49241
134.95	4.30844
135.297	4.35664
135.692	4.26123
135.378	4.49072
136.143	4.28802
136.191	4.38924
136.504	4.39343
135.835	4.59099
137.178	4.28728
137.309	4.3726
137.734	4.3615
137.834	4.39775
138.362	4.33883
138.816	4.35101
138.579	4.43826
139.329	4.32598
139.734	4.30329
140.145	4.3641
139.107	4.64071
140.3	4.4155
141.061	4.28059
140.546	4.57054
141.732	4.29088
141.32	4.51858
142.133	4.37597
142.336	4.44385
142.256	4.50623
142.745	4.50276
143.122	4.4085
143.079	4.55864
143.897	4.41427
143.524	4.58016
143.888	4.51114
144.071	4.5853
144.363	4.50944
144.146	4.69658
144.964	4.48286
144.642	4.64854
145.692	4.42223
145.809	4.4739
145.864	4.59324
146.972	4.36291
146.747	4.54178
147.108	4.60318
147.522	4.47464
146.902	4.72374
147.966	4.52265
148.042	4.58424
148.232	4.59105
148.243	4.68025
149.388	4.41558
148.193	4.88616
149.905	4.37822
149.105	4.76698
149.789	4.5694
149.492	4.7576
150.371	4.5084
150.146	4.7386
151.363	4.37211
150.804	4.7206
152.362	4.34456
151.535	4.72087
152.196	4.56782
152.824	4.5532
153.317	4.47764
153.543	4.63697
153.84	4.59382
154.01	4.66969
154.495	4.60689
155.127	4.56839
154.854	4.72591
155.292	4.71711
156.318	4.51193
155.703	4.80646
156.694	4.57965
156.597	4.71537
156.966	4.69085
157.619	4.62302
158.001	4.63855
157.707	4.85197
158.229	4.6837
158.608	4.7659
159.053	4.71868
158.532	4.92498
159.756	4.64772
159.976	4.69212
161.107	4.5396
160.55	4.79525
161.298	4.67716
160.908	4.85102
161.816	4.7103
161.504	4.87376
162.006	4.7973
162.52	4.74913
163.004	4.74219
163.129	4.82498
163.44	4.76771
163.359	4.92649
164.145	4.69507
163.666	5.02792
164.903	4.63086
164.224	5.01046
165.217	4.75354
164.925	4.98677
165.186	4.90867
165.336	4.96503
166.007	4.83481
165.921	4.94597
166.581	4.8274
166.524	4.90448
167.201	4.84138
167.04	4.95648
167.724	4.83985
167.593	5.0061
168.377	4.83182
168.203	4.98426
169.118	4.79096
168.398	5.12171
170.259	4.65392
169.772	4.98692
170.639	4.80174
169.631	5.16908
171.258	4.75386
170.659	5.06545
171.496	4.90871
171.266	5.04472
171.768	4.97375
171.867	5.03385
172.169	4.9864
171.952	5.13352
172.819	4.91525
172.923	4.98506
173.5	4.89326
173.364	5.00739
173.628	5.00475
174.101	5.0178
174.486	4.9209
173.427	5.32269
175.241	4.88566
174.394	5.14294
175.414	5.01353
175.285	5.06427
175.077	5.20854
175.439	5.12764
176.711	4.88699
176.095	5.14561
177.307	4.94171
176.259	5.2498
177.852	4.94289
177.434	5.13152
178.168	5.00106
178.224	5.15548
179.029	4.93101
178.106	5.33566
180.004	4.86451
178.42	5.36133
180.232	4.97516
179.356	5.28874
180.295	5.08455
180.174	5.25136
180.774	5.0999
181.22	5.10401
181.688	5.06229
181.171	5.29738
181.431	5.25099
183.02	4.92927
182.535	5.15845
182.524	5.30772
183.491	5.03461
183.213	5.2639
185.231	4.86311
184.04	5.28928
184.935	5.13524
184.799	5.20689
185.378	5.1544
185.11	5.32173
186.019	5.17018
185.508	5.39269
187.058	5.02541
187.137	5.13877
187.359	5.19492
187.545	5.24501
188.211	5.1316
188.404	5.22004
189.642	5.00794
188.889	5.37526
189.751	5.20079
189.976	5.24737
191.117	5.06328
191.08	5.18697
191.392	5.26081
190.709	5.48119
192.239	5.16392
191.718	5.37689
193.141	5.13301
192.899	5.32356
193.845	5.15447
194.179	5.24749
194.552	5.27254
194.599	5.36264
195.069	5.29063
195.533	5.2865
196.017	5.20634
195.715	5.44831
196.018	5.34442
195.681	5.54662
196.906	5.21843
196.667	5.42839
197.142	5.35896
197.073	5.45277
198.218	5.23287
197.392	5.55332
198.609	5.28006
198.495	5.40623
198.322	5.5214
198.796	5.44263
199.37	5.35081
198.981	5.57688
200.812	5.16576
199.106	5.7266
201.457	5.16103
200.416	5.54882
201.939	5.28179
201.348	5.51867
202.305	5.34988
201.819	5.5704
202.507	5.41878
203.165	5.41073
203.895	5.32287
203.944	5.38934
204.235	5.48707
204.042	5.57245
205.119	5.3549
204.944	5.5556
206.5	5.22416
205.362	5.69665
206.835	5.34653
206.416	5.59846
206.991	5.50549
207.219	5.56673
208.202	5.32761
207.952	5.61092
209.129	5.31969
207.477	5.85149
209.868	5.3132
208.383	5.7578
209.544	5.6094
209.097	5.65415
209.44	5.71727
209.245	5.75819
210.114	5.56961
209.835	5.73171
210.818	5.52999
210.209	5.7615
210.823	5.62372
211.028	5.66953
211.206	5.64065
211.639	5.71943
211.959	5.58332
212.118	5.7359
212.938	5.51374
212.529	5.73414
213.199	5.64045
213.31	5.65897
213.831	5.63818
214.078	5.64589
214.685	5.56215
214.15	5.83909
216.048	5.3586
214.716	5.89699
216.128	5.60323
215.968	5.71972
216.574	5.68596
217.335	5.58099
217.678	5.60726
217.626	5.73232
218.893	5.54735
218.158	5.80996
218.929	5.66738
219.221	5.63954
219.015	5.8369
219.872	5.64188
219.874	5.72856
219.735	5.86637
221.33	5.49609
219.974	6.00306
221.6	5.60993
221.108	5.83584
221.767	5.75354
222.494	5.65811
223.543	5.52338
223.436	5.74573
224.74	5.53382
223.959	5.85726
225.539	5.5711
224.91	5.84383
225.378	5.78574
225.56	5.84332
226.294	5.74505
225.732	5.98233
227.139	5.68382
226.062	6.0504
227.702	5.70069
226.397	6.13652
227.709	5.79525
227.106	6.08137
228.731	5.66567
228.257	5.9124
229.226	5.82642
228.699	5.95096
229.566	5.87961
229.616	5.93255
229.909	5.88399
229.929	5.98529
231.056	5.7767
230.404	6.01392
231.338	5.86793
231.643	5.89401
231.935	5.91197
232.219	5.94209
232.876	5.84362
232.703	5.99254
233.588	5.8996
233.392	5.99828
234.512	5.82325
233.792	6.09501
235.022	5.84616
234.841	6.02626
235.324	5.95087
234.905	6.1634
235.37	6.03326
235.83	6.02876
236.116	6.01364
236.246	6.0399
236.692	5.98152
237.395	5.92851
237.605	5.96217
237.769	6.0347
238.977	5.8483
238.615	6.06789
239.964	5.87018
239.362	6.08861
240.51	5.95292
240.677	5.97152
241.196	6.00419
241.057	6.11315
241.591	6.01701
241.3	6.2085
242.267	5.97889
241.531	6.23518
242.367	6.08397
242.215	6.15904
242.388	6.21351
242.892	6.10012
242.958	6.17683
243.309	6.12586
244.16	6.0234
244.089	6.13522
245.258	5.97484
244.637	6.22308
245.595	6.05501
245.542	6.18636
247.135	5.83084
246.183	6.33159
247.377	5.9878
246.87	6.28028
248.021	6.0877
247.94	6.13583
248.675	6.12875
248.532	6.18682
249.164	6.1554
249.057	6.25914
249.727	6.20813
249.609	6.2647
250.063	6.26727
250.311	6.22463
250.65	6.26444
250.881	6.26683
251.281	6.24512
251.322	6.31738
251.67	6.24679
251.942	6.28963
252.432	6.2064
252.231	6.38184
253.876	6.02795
253.205	6.35486
254.819	6.01242
254.09	6.31772
255.493	6.06681
255.17	6.23557
256.134	6.19474
257.11	6.04116
256.518	6.39116
257.536	6.14442
257.673	6.32324
257.763	6.35865
258.959	6.13726
258.509	6.39815
259.593	6.15155
258.613	6.55959
259.709	6.27545
259.721	6.39503
259.965	6.37505
260.052	6.46657
260.639	6.33689
260.716	6.42346
260.934	6.44014
261.043	6.44087
262.119	6.32613
261.803	6.46508
262.705	6.33337
262.735	6.39049
262.984	6.45968
263.451	6.39172
263.658	6.42148
264.322	6.3429
264.419	6.44928
264.438	6.49394
264.538	6.57287
264.059	6.6348
265.112	6.45018
264.831	6.55075
265.999	6.33905
264.89	6.72945
266.909	6.19919
265.497	6.69663
267.038	6.34329
266.559	6.54874
267.348	6.47815
267.405	6.47475
267.386	6.59673
268.07	6.43636
268.092	6.56637
268.249	6.54913
269.122	6.45179
268.615	6.63893
270.1	6.3606
269.523	6.60033
270.186	6.52446
270.955	6.40302
270.022	6.78631
270.39	6.64973
270.369	6.75828
270.037	6.82343
[truncated: 4,045 more rows]

## Sheet: WT5
Displacement [nm]	Load [microN]
-37.4362	2.05581
-36.626	1.82768
-37.5237	2.10416
-37.3166	2.03006
-37.5973	2.09603
-36.7151	1.87482
-37.6591	2.12594
-36.8152	1.81883
-37.5443	2.07785
-36.7736	1.84383
-37.5648	2.02216
-37.2263	1.91096
-38.4466	2.29989
-36.922	1.84325
-38.3343	2.24021
-36.8725	1.79911
-38.2447	2.17308
-37.065	1.82505
-37.7828	2.03098
-38.0051	2.05626
-37.5119	1.91996
-37.2302	1.80928
-38.2405	2.08533
-37.2893	1.77297
-38.6934	2.13495
-37.3864	1.77006
-39.199	2.24445
-37.8192	1.88184
-38.4231	2.04228
-38.0534	1.92076
-38.2272	1.96999
-38.1269	1.89967
-38.1129	1.89229
-37.8329	1.76678
-38.4569	1.91113
-38.8061	1.99802
-37.9186	1.73958
-38.8077	1.97029
-38.933	1.98685
-38.0532	1.71178
-40.018	2.27389
-37.2641	1.47502
-40.2217	2.2349
-38.1506	1.71097
-39.7443	2.11428
-38.5578	1.77973
-39.723	2.09344
-38.5337	1.71915
-40.1436	2.18284
-38.6149	1.72576
-39.6238	2.02339
-39.4476	1.94374
-38.2119	1.59798
-39.7215	1.94124
-39.3004	1.84193
-39.3786	1.79733
-39.6244	1.85216
-39.9217	1.91945
-39.8481	1.86619
-39.8699	1.87158
-40.2862	1.97289
-39.2075	1.70576
-40.4601	1.98337
-40.0759	1.86346
-40.2454	1.93575
-39.87	1.82514
-40.2886	1.90703
-40.0137	1.82747
-40.6243	1.97125
-40.2625	1.8634
-40.6121	1.93605
-40.3476	1.86389
-41.0296	2.03688
-39.765	1.70219
-40.8263	1.95546
-40.0319	1.73159
-41.1275	1.96587
-39.799	1.59775
-41.5482	2.01933
-40.032	1.60166
-41.4446	2.00548
-40.6918	1.76099
-41.5422	2.03546
-39.7624	1.50689
-41.8623	2.03193
-40.6053	1.65895
-41.471	1.9529
-40.5485	1.63373
-41.6965	1.93837
-41.1834	1.77809
-41.5496	1.81247
-41.1165	1.72609
-41.538	1.83119
-41.207	1.70308
-41.3115	1.74271
-41.2221	1.64152
-42.3091	1.93462
-41.3088	1.63219
-42.0969	1.83712
-41.7442	1.73157
-41.7885	1.73406
-41.2423	1.57184
-43.0051	2.00046
-40.9809	1.48297
-43.0139	1.96275
-41.0512	1.49709
-43.6168	2.10895
-41.9487	1.66378
-42.891	1.9756
-41.391	1.51193
-43.1982	1.99038
-41.9515	1.65992
-42.6154	1.83525
-42.7769	1.85006
-42.7736	1.85263
-42.3056	1.66273
-43.1492	1.95829
-42.4071	1.70141
-43.0965	1.84588
-42.3428	1.71808
-43.2892	1.88732
-42.5532	1.68013
-43.3334	1.87494
-43.3636	1.84493
-43.2045	1.86262
-43.8894	1.98194
-42.7974	1.79091
-43.4577	1.85272
-43.0442	1.79331
-43.2157	1.75198
-43.2559	1.78467
-43.1944	1.78025
-43.4522	1.78148
-43.76	1.8357
-43.4307	1.76346
-43.0605	1.63827
-43.8583	1.81149
-42.6093	1.52848
-43.9766	1.79868
-43.7602	1.70021
-43.6915	1.69292
-43.8382	1.70896
-44.4268	1.85317
-43.5748	1.61235
-44.9999	1.94911
-43.8685	1.69819
-45.594	2.10874
-42.7078	1.39807
-44.889	1.92727
-43.7523	1.59422
-44.2132	1.71184
-44.3239	1.67303
-44.4992	1.75135
-44.2814	1.63719
-44.6722	1.72303
-44.8063	1.73565
-45.1976	1.86764
-44.9067	1.77224
-44.2505	1.60947
-45.3703	1.90711
-44.9475	1.76364
-44.7	1.68094
-45.9622	2.02319
-44.5521	1.67286
-45.767	1.91351
-44.6642	1.68146
-45.4361	1.82424
-45.0695	1.7365
-44.8924	1.68276
-45.2861	1.75463
-45.3484	1.74978
-44.9668	1.62822
-45.6505	1.78856
-44.7463	1.56069
-45.5612	1.69502
-45.1289	1.54281
-45.9196	1.78519
-44.8358	1.42449
-47.2255	2.05055
-44.5823	1.37956
-46.655	1.89553
-45.3629	1.52045
-46.561	1.83447
-45.1234	1.45465
-46.4178	1.75302
-45.8095	1.55802
-46.0901	1.61585
-46.5616	1.74572
-45.5862	1.48857
-47.0442	1.7909
-45.9937	1.56861
-47.2644	1.8598
-46.7821	1.73625
-45.9245	1.54108
-46.4502	1.63817
-46.5084	1.58799
-46.934	1.68754
-46.6235	1.60617
-47.5215	1.85099
-45.9421	1.44807
-48.1612	1.99026
-45.7052	1.36175
-47.8001	1.84572
-45.8834	1.35652
-47.9406	1.85193
-46.135	1.40446
-47.716	1.74149
-46.2203	1.41034
-48.427	1.88031
-45.8616	1.19162
-47.9948	1.76187
-46.8081	1.44845
-48.2204	1.76169
-47.207	1.45665
-47.9855	1.74276
-46.7919	1.34108
-48.3118	1.76673
-47.4199	1.47923
-48.198	1.73386
-47.2113	1.38379
-48.1742	1.67382
-47.285	1.41859
-48.2922	1.61866
-47.7411	1.50484
-48.8118	1.684
-48.1953	1.56168
-48.3194	1.64455
-48.8982	1.75011
-48.0213	1.53698
-48.9361	1.77541
-48.4346	1.64172
-47.8004	1.45934
-49.0613	1.81662
-48.0739	1.51813
-49.4943	1.84028
-47.9718	1.48383
-48.9178	1.68761
-48.5343	1.52151
-49.2925	1.76933
-48.3265	1.49309
-49.3395	1.75055
-48.2019	1.4493
-49.2789	1.68387
-48.3988	1.47848
-49.7791	1.77616
-48.4814	1.40902
-49.9449	1.83766
-47.9444	1.22305
-49.8343	1.7337
-48.7584	1.46766
-49.6803	1.64573
-49.387	1.52268
-49.5068	1.57157
-49.5001	1.52431
-49.4376	1.54528
-48.738	1.30049
-50.1717	1.6532
-49.7409	1.5324
-50.6973	1.73878
-49.3872	1.46557
-49.9906	1.5735
-49.818	1.51558
-50.2847	1.64259
-49.9147	1.52294
-50.4819	1.64932
-50.3062	1.57477
-49.5878	1.45901
-50.2597	1.532
-49.1975	1.26616
-51.2331	1.71487
-49.995	1.4143
-50.2628	1.45349
-50.5784	1.53189
-49.8063	1.32244
-51.2565	1.64072
-50.5084	1.48866
-51.3729	1.63526
-49.3445	1.13323
-52.0893	1.82363
-49.2746	1.08481
-52.3328	1.85582
-50.3516	1.34444
-51.4587	1.63561
-50.141	1.23293
-51.2608	1.60068
-50.8017	1.3488
-52.038	1.68541
-51.5348	1.56553
-51.7182	1.58133
-50.5411	1.27966
-51.898	1.64895
-50.9498	1.36375
-52.0217	1.62762
-51.3159	1.44035
-52.1457	1.66009
-51.1991	1.42473
-51.9374	1.58715
-51.5984	1.50841
-52.0818	1.58227
-51.5284	1.46021
-52.1312	1.5719
-51.1253	1.30974
-52.7374	1.71958
-51.949	1.43755
-52.4041	1.60961
-51.8015	1.4527
-52.18	1.54343
-52.2449	1.51229
-52.8603	1.70037
-51.2519	1.25221
-53.3244	1.74699
-51.3455	1.22714
-53.0714	1.63912
-51.5498	1.25334
-53.4149	1.70135
-52.0943	1.32119
-53.0748	1.58837
-52.8096	1.50543
-53.0496	1.55115
-52.3891	1.38624
-52.8897	1.4424
-52.8118	1.46975
-53.5001	1.56759
-52.5179	1.34398
-53.6259	1.61841
-52.993	1.40484
-52.8909	1.36399
-52.8948	1.38465
-53.0596	1.40908
-53.4436	1.46958
-53.3843	1.41545
-53.4449	1.44379
-53.7564	1.46499
-52.8496	1.23444
-54.0446	1.54961
-53.2099	1.30171
-54.5231	1.60106
-53.3395	1.33168
-54.1195	1.48017
-53.7522	1.41192
-53.5919	1.36454
-53.6973	1.34975
-54.7008	1.54102
-53.2439	1.26866
-54.8966	1.60882
-54.14	1.39062
-53.7943	1.33341
-54.1272	1.38561
-55.1256	1.6409
-54.2338	1.39196
-54.8182	1.53868
-53.5344	1.24657
-54.9186	1.56035
-54.5461	1.39929
-54.8596	1.5064
-54.4654	1.38873
-54.5547	1.39392
-54.4797	1.34804
-54.2963	1.30159
-54.5893	1.33356
-55.196	1.4505
-54.6733	1.2992
-55.028	1.38065
-54.2493	1.15342
-55.1397	1.38459
-54.9693	1.28906
-56.2138	1.59774
-54.5294	1.13487
-56.2214	1.60012
-54.9032	1.25302
-56.0808	1.52552
-55.6114	1.41767
-55.5796	1.39787
-55.4708	1.38534
-55.5898	1.39455
-55.4051	1.34087
-55.7745	1.40595
-55.8978	1.40065
-56.0272	1.4114
-55.9036	1.42153
-56.6145	1.57197
-55.3384	1.25425
-56.4102	1.50667
-55.7178	1.30866
-56.023	1.3721
-55.9571	1.33895
-56.7694	1.50936
-55.9933	1.3331
-56.522	1.47066
-56.1014	1.31307
-56.5111	1.4159
-55.8862	1.24426
-56.8782	1.46419
-55.6574	1.13727
-57.0769	1.43848
-56.5461	1.326
-57.2069	1.48043
-55.9957	1.17594
-57.4862	1.57438
-56.2355	1.17097
-56.9437	1.37009
-56.6895	1.27878
-56.7771	1.27751
-56.5595	1.22711
-57.0884	1.33434
-56.661	1.22567
-56.5424	1.22163
-56.9218	1.34994
-56.426	1.2316
-56.9958	1.40141
-56.5795	1.32556
-56.4894	1.32693
-56.1822	1.26655
-56.717	1.41544
-55.9587	1.25888
-56.1827	1.34185
-56.0852	1.36956
-56.0409	1.36315
-55.9154	1.37139
-55.9465	1.39862
-55.8656	1.40972
-56.1568	1.51737
-55.3984	1.36851
-55.5786	1.42553
-55.4087	1.42434
-55.3895	1.44867
-55.2982	1.42052
-55.1292	1.41049
-54.712	1.31129
-55.2109	1.41224
-54.8885	1.3606
-55.1276	1.44087
-55.0879	1.47621
-54.6747	1.40767
-54.4028	1.34616
-54.6099	1.39623
-54.8497	1.4861
-54.4031	1.40325
-54.6756	1.49769
-53.8706	1.33747
-53.8515	1.28001
-54.3512	1.42301
-54.7592	1.57736
-53.8764	1.42464
-54.2699	1.52985
-54.0849	1.53868
-53.784	1.48582
-53.5375	1.45976
-53.7455	1.50751
-53.6265	1.49528
-53.2603	1.43771
-53.1986	1.40837
-53.2763	1.42655
-53.0146	1.40104
-52.9916	1.37613
-53.2377	1.44409
-52.997	1.41439
-53.0093	1.43744
-52.9451	1.43622
-52.7459	1.39702
-52.7078	1.42958
-52.5582	1.39619
-52.7912	1.47363
-52.2337	1.37493
-52.6929	1.50353
-52.3221	1.44188
-52.6187	1.53151
-52.3435	1.51099
-52.1681	1.50911
-51.7115	1.38116
-52.0219	1.47674
-51.9776	1.4879
-51.8926	1.49113
-51.354	1.35118
-51.4936	1.39217
-51.992	1.51888
-51.2714	1.37019
-51.3871	1.39456
-51.1492	1.368
-51.5973	1.47445
-51.4863	1.48315
-51.439	1.51576
-50.8971	1.39924
-50.9564	1.43467
-50.5793	1.35195
-51.2191	1.52235
-50.5309	1.37974
-50.9259	1.47224
-50.5908	1.42803
-50.6295	1.47332
-50.3697	1.41284
-50.2553	1.39505
-50.607	1.49802
-50.3292	1.46024
-50.1177	1.45012
-50.1125	1.46448
-49.8774	1.38446
-50.098	1.46414
-49.8595	1.4536
-49.9865	1.46481
-49.6399	1.42856
-49.5283	1.42291
-49.7378	1.48515
-49.3404	1.40644
-49.285	1.42963
-49.2765	1.42176
-49.2916	1.43033
-49.1538	1.41928
-49.5102	1.52122
-49.1268	1.47403
-49.1543	1.50634
-48.8331	1.44319
-48.4655	1.37103
-48.4919	1.36055
-48.7516	1.43901
-48.6139	1.42664
-48.5644	1.45384
-48.3523	1.41256
-48.367	1.43836
-48.1013	1.37266
-47.956	1.3501
-48.1121	1.38105
-48.4067	1.47094
-48.1024	1.45857
-47.9361	1.40994
-48.3961	1.58134
-47.6936	1.44009
-47.7922	1.49598
-47.8967	1.54904
-47.8446	1.57618
-47.5413	1.53035
-47.7523	1.63672
-47.1469	1.50749
-47.3559	1.5684
-46.9523	1.48952
-46.876	1.46334
-46.6721	1.408
-46.922	1.45117
-46.7487	1.43873
-46.644	1.41886
-46.3215	1.3352
-47.0158	1.50379
-46.7829	1.49838
-46.6148	1.48165
-46.4038	1.45518
-46.1245	1.40863
-46.2787	1.45805
-46.2528	1.4522
-45.8495	1.39951
-45.9321	1.40937
-46.218	1.47412
-45.9509	1.45802
-45.5677	1.39093
-45.9198	1.49005
-45.9859	1.5322
-45.8162	1.54824
-45.4436	1.48093
-45.3066	1.46542
-45.5091	1.51616
-45.3813	1.48797
-45.1723	1.49532
-45.277	1.51959
-45.0912	1.5113
-44.8879	1.45113
-44.9671	1.51057
-44.8638	1.51312
-44.7748	1.50985
-44.8274	1.53628
-44.3475	1.44891
-44.5052	1.4735
-44.5539	1.51816
-44.1369	1.4055
-44.0553	1.39407
-44.0723	1.39971
-44.3547	1.47375
-44.1901	1.46784
-43.9368	1.42807
-44.2733	1.52231
-43.7953	1.43564
-43.9839	1.52295
-43.4523	1.42333
-43.8658	1.53352
-43.662	1.48961
-43.697	1.52398
-43.7247	1.56846
-43.2721	1.50485
-43.1381	1.48828
-43.3031	1.52499
-43.3829	1.57578
-43.3161	1.63585
-43.0743	1.59671
-42.9062	1.59135
-42.5722	1.53267
-43.0128	1.65226
-42.9205	1.66482
-42.5963	1.64489
-42.6874	1.71274
-42.4372	1.62476
-42.0303	1.55167
-42.1977	1.58844
-42.1354	1.61851
-42.0905	1.57322
-41.8694	1.55048
-41.7031	1.48372
-42.1484	1.62594
-42.0074	1.61114
-41.8584	1.60249
-41.6682	1.56828
-41.3208	1.52218
-41.694	1.61634
-41.4605	1.58462
-41.1631	1.55485
-41.6362	1.64113
-40.9643	1.50893
-41.0186	1.50705
-41.4924	1.65348
-40.8295	1.52069
-40.8342	1.52285
-41.1471	1.64641
-40.9092	1.61778
-40.766	1.58929
-40.5028	1.5637
-40.5515	1.57559
-40.8879	1.71379
-40.4233	1.63473
-40.104	1.56892
-39.9478	1.53165
-39.9454	1.52522
-40.1328	1.58375
-40.0426	1.55837
-40.0373	1.56923
-39.8839	1.56318
-39.9858	1.60857
-39.8569	1.6156
-39.7795	1.61186
-39.5758	1.60851
-39.7047	1.65948
-39.249	1.58422
-39.2682	1.5605
-39.3007	1.60647
-38.99	1.54149
-39.0874	1.56787
-39.1809	1.63562
-38.8513	1.59656
-38.8767	1.5928
-39.3683	1.73483
-38.5398	1.55212
-38.6533	1.59912
-38.5765	1.58131
-38.1835	1.50102
-38.6641	1.6318
-38.648	1.66035
-38.3203	1.58472
-38.3933	1.61789
-38.3515	1.62554
-38.3259	1.65992
-37.9738	1.60341
-37.8573	1.59401
-37.7308	1.60162
-37.8438	1.65639
-37.9175	1.68074
-37.6556	1.6392
-37.8148	1.72057
-37.5969	1.7039
-37.557	1.69746
-37.3969	1.66565
-37.0864	1.62716
-37.2489	1.63951
-36.5714	1.47623
-37.424	1.71691
-36.8212	1.61258
-37.3272	1.72827
-36.8523	1.64234
-36.8401	1.66557
-36.8899	1.69207
-36.2448	1.54037
-36.027	1.44303
-36.1952	1.51122
-36.6956	1.6551
-36.4971	1.62017
-36.2558	1.60476
-36.2819	1.66102
-36.5791	1.75872
-36.1986	1.6872
-35.8335	1.64818
-35.6061	1.59234
-35.8015	1.6538
-35.4517	1.57569
-35.6284	1.63
-35.6913	1.65738
-35.4376	1.61069
-35.4221	1.61463
-34.9537	1.53049
-35.5697	1.70098
-35.1426	1.59885
-34.8326	1.53445
-34.9785	1.58571
-35.1359	1.66539
-34.8587	1.62311
-34.7004	1.58197
-34.9138	1.65988
-34.4323	1.56959
-34.3184	1.5558
-34.6682	1.63242
-34.5246	1.62246
-34.2729	1.59207
-34.5543	1.67015
-34.3718	1.66251
-33.8494	1.55598
-33.8295	1.57481
-34.0815	1.66
-33.6718	1.58094
-33.7908	1.60686
-33.6107	1.5843
-34.0071	1.6681
-33.779	1.67481
-33.5804	1.62642
-33.2152	1.56238
-33.191	1.58106
-33.379	1.64249
-33.3533	1.65928
-33.1856	1.63934
-32.8671	1.58592
-32.8881	1.58595
-33.431	1.77408
-33.143	1.75623
-32.673	1.67017
-32.3884	1.61463
-32.741	1.70533
-32.3657	1.61914
-32.3515	1.61533
-32.2136	1.58179
-32.5766	1.71172
-31.7203	1.50511
-32.3047	1.63736
-31.9708	1.56948
-32.1039	1.6061
-32.1116	1.66366
-31.7288	1.60283
-31.7104	1.58173
-31.5822	1.58733
-31.7706	1.61467
-31.2776	1.51602
-31.4688	1.59047
-31.6847	1.66653
-31.2988	1.5983
-31.6815	1.71881
-31.4353	1.69855
-30.9316	1.61079
-31.1338	1.67683
-30.8225	1.59965
-30.8719	1.63351
-30.7209	1.62185
-30.651	1.62057
-30.4781	1.58374
-30.9183	1.69361
-30.7412	1.69879
-30.5934	1.70425
-30.5292	1.70599
-29.8572	1.56523
-30.544	1.75555
-30.1666	1.71634
-30.037	1.69914
-29.9877	1.70387
-29.8813	1.67679
-29.8751	1.73402
-29.9307	1.73417
-29.6786	1.70919
-29.6664	1.72046
-29.4293	1.68478
-29.6714	1.79287
-29.1773	1.68177
-29.3127	1.72933
-29.0401	1.66392
-29.2039	1.69093
-29.4356	1.81078
-29.2172	1.80413
-29.0492	1.80034
-29.0899	1.85129
-29.0045	1.8839
-28.7073	1.84693
-28.6427	1.86165
-28.7334	1.90035
-27.9756	1.72182
-28.0155	1.70766
-28.321	1.75201
-28.6022	1.86358
-27.8641	1.70393
-28.1698	1.76753
-27.9987	1.75875
-27.7689	1.71341
-27.8452	1.73581
-27.6388	1.73661
-27.8119	1.75747
-27.8578	1.8075
-27.4177	1.7422
-27.4449	1.7431
-27.9084	1.89901
-27.2404	1.75512
-26.8701	1.68338
-27.2447	1.73835
-27.2117	1.77908
-26.6747	1.66599
-26.88	1.71569
-27.0752	1.72441
-26.9748	1.78331
-26.4227	1.68581
-27.1751	1.88916
-26.8741	1.83092
-26.2267	1.71733
-26.4902	1.77023
-26.4129	1.80739
-26.2041	1.74571
-25.9203	1.69486
-26.3874	1.82722
-26.0401	1.76641
-25.774	1.72011
-25.8109	1.74093
-25.8505	1.75186
-25.8178	1.76305
-25.4801	1.69533
-25.7858	1.78453
-25.5937	1.78305
-25.8647	1.85793
-25.4228	1.81721
-25.2437	1.7855
-25.1064	1.74038
-25.132	1.78665
-25.1164	1.76338
-24.712	1.68145
-25.0261	1.76453
-25.139	1.80466
-24.6968	1.75602
-24.4936	1.70006
-24.4661	1.69344
-24.9207	1.82177
-24.5664	1.77015
-24.088	1.70218
-24.5721	1.81206
-24.5129	1.80446
-24.0408	1.74415
-23.9719	1.72628
-24.1898	1.7975
-24.2046	1.82654
-23.9136	1.79162
-23.6924	1.77628
-23.7833	1.79626
-23.4923	1.75846
-23.8433	1.82685
-23.2224	1.72498
-23.4175	1.76217
-23.7255	1.861
-23.4496	1.8512
-22.8172	1.71862
-23.2753	1.82016
-23.0841	1.82133
-22.6845	1.72247
-22.9545	1.77612
-22.9341	1.80439
-22.2637	1.66226
-22.6424	1.74382
-22.7405	1.75475
-22.91	1.85205
-22.5942	1.82475
-22.1309	1.73257
-22.0893	1.74391
-22.4453	1.82608
-22.5812	1.90621
-21.7866	1.75858
-21.9035	1.76941
-21.7603	1.75275
-22.1001	1.84589
-21.51	1.73987
-21.6439	1.78266
-21.774	1.83532
-21.8377	1.85977
-21.1695	1.75798
-21.2271	1.74726
-21.122	1.74803
-21.5609	1.81737
-21.141	1.80073
-20.9856	1.75998
-21.0334	1.79446
-20.9981	1.78211
-20.4794	1.70253
-20.9861	1.78949
-20.7952	1.80057
-20.7193	1.81488
-20.3441	1.74704
-20.5757	1.80056
-20.3874	1.77599
-20.2666	1.76319
-19.8898	1.64755
-20.0409	1.69586
-20.3277	1.79781
-20.1921	1.76663
-20.1905	1.80273
-19.7891	1.71837
-19.6731	1.71079
-20.0242	1.78929
-19.3526	1.68169
-19.4848	1.68449
-19.3543	1.6668
-19.3823	1.7055
-19.7671	1.77714
-19.4272	1.74697
-19.6503	1.83552
-19.0404	1.75515
-19.333	1.81795
-18.6831	1.72199
-19.0454	1.79339
-18.6341	1.73409
-18.9535	1.82559
-18.9799	1.84692
-18.6351	1.79791
-18.2591	1.71626
-18.3759	1.74209
-18.3964	1.76513
-18.1477	1.69899
-18.257	1.74672
-18.1249	1.73048
-17.8554	1.69517
-17.9453	1.70949
-17.7989	1.68664
-17.949	1.69788
-17.8676	1.74069
-18.0179	1.80526
-17.0845	1.5951
-17.6788	1.7195
-17.1725	1.61409
-17.6015	1.71874
-17.6973	1.78835
-17.3712	1.75483
-17.1894	1.71611
-16.8578	1.64952
-17.0829	1.67477
-16.8105	1.63979
-16.8422	1.66225
-16.6165	1.61627
-16.5687	1.57693
-16.978	1.74684
-16.8709	1.73817
-16.662	1.70367
-16.4648	1.70679
-16.6834	1.78173
-16.08	1.67709
-16.7543	1.87155
-16.2914	1.79453
-16.1638	1.78496
-15.9583	1.76091
-16.0631	1.79156
-15.6828	1.7333
-15.3244	1.6257
-15.5676	1.68038
-15.9018	1.75977
-15.5657	1.73357
-15.1151	1.61654
-14.9343	1.58146
-15.7239	1.7452
-15.1498	1.64326
-14.7184	1.52804
-15.4104	1.72495
-14.9432	1.61838
-15.0324	1.67897
-14.9598	1.68326
-15.1149	1.76158
-15.0509	1.80238
-14.8452	1.77637
-14.6637	1.77959
-14.977	1.88882
-14.3922	1.79202
-14.3005	1.80319
-14.601	1.89422
-13.9144	1.75904
-13.6774	1.67342
-13.811	1.68979
-13.9885	1.75752
-14.0545	1.77737
-14.038	1.80646
-13.8664	1.80735
-13.9218	1.84063
-13.6202	1.8125
-13.3635	1.75839
-13.2327	1.73459
-13.6824	1.87151
-13.1089	1.74411
-12.9596	1.69429
-13.0572	1.72663
-13.4212	1.81659
-12.9321	1.72596
-12.7174	1.71946
-13.0791	1.81546
-12.8439	1.78746
-12.625	1.76325
-12.8906	1.86165
-12.2041	1.70853
-12.4407	1.75883
-12.3993	1.77297
-12.5561	1.8322
-12.2557	1.79733
-12.3339	1.82427
-12.0485	1.78223
-11.5742	1.68355
-12.1654	1.82904
-11.9113	1.78389
-12.0903	1.84844
-11.5309	1.74226
-11.5851	1.75988
-11.5481	1.78041
-11.7103	1.85359
-11.437	1.80888
-11.0995	1.75167
-11.0238	1.71509
-11.2408	1.75523
-11.329	1.80941
-10.9221	1.73568
-11.0192	1.76037
-10.8253	1.72096
-10.68	1.70199
-10.6485	1.70288
-10.8792	1.78902
-10.6613	1.75085
-10.6309	1.75581
-10.4959	1.78275
-10.6024	1.81506
-10.2058	1.75299
-10.2503	1.75703
-10.4162	1.83324
-10.2204	1.82369
-10.1475	1.81481
-10.1293	1.84763
-9.6319	1.72936
-9.82945	1.79711
-10.1277	1.89123
-10.0111	1.88935
-9.53994	1.8324
-9.64109	1.86322
-9.65884	1.91056
-8.9636	1.74514
-9.57032	1.91328
-9.43256	1.89765
-9.1116	1.84534
-8.83405	1.78836
-9.08851	1.90528
-8.89147	1.86445
-8.48498	1.76921
-9.07593	1.93619
-8.51665	1.80801
-8.38769	1.79379
-8.53729	1.81902
-8.6062	1.88253
-8.59778	1.89942
-8.13175	1.82372
-7.84027	1.72365
-8.35222	1.88192
-7.97928	1.81854
-8.33418	1.92058
-7.9367	1.87335
-7.87221	1.90276
-7.47496	1.78891
-7.84972	1.91786
-7.51551	1.82395
-7.86172	1.96673
-7.34938	1.88108
-7.44426	1.91426
-7.47725	1.94532
-7.19775	1.91091
-6.99372	1.8619
-6.81027	1.81276
-6.8902	1.83002
-7.08074	1.89088
-6.87462	1.87893
-6.65006	1.83528
-6.58444	1.85302
-6.49051	1.83337
-6.82855	1.92119
-6.67728	1.91125
-6.0888	1.79284
-6.29786	1.89
-6.23882	1.86618
-6.42972	1.92017
-5.98561	1.86791
-6.24345	1.95304
-6.02785	1.91917
-5.71863	1.84555
-5.76152	1.88149
-5.48282	1.84245
-5.54854	1.84271
-5.46423	1.82025
-5.46994	1.82757
-5.55491	1.893
-5.238	1.8189
-5.5173	1.91839
-5.12984	1.8266
-5.40221	1.93842
-4.79897	1.81737
-4.71289	1.82666
-4.82103	1.82679
-4.88706	1.86595
-4.79134	1.85916
-4.63826	1.83555
-4.96737	1.94577
-4.60075	1.87112
-4.39675	1.87601
-4.02461	1.79204
-4.30973	1.8621
-4.3734	1.88247
-4.11745	1.81313
-4.37424	1.92919
-3.74579	1.80011
-4.0533	1.90893
-4.3363	2.01552
-3.69414	1.91804
-3.89443	1.99144
-3.71914	1.97607
-3.59137	1.97112
-3.42616	1.93707
-3.7108	2.0479
-3.24495	1.96022
-3.14105	1.94327
-3.11991	1.9503
-2.92669	1.8964
-3.03778	1.92668
-2.72289	1.87541
-2.71283	1.86818
-2.80824	1.92138
-2.69691	1.91
-2.90006	1.98268
-2.72194	1.9498
-2.1506	1.84118
-2.20863	1.8758
-2.25284	1.87432
-2.37832	1.92441
-2.16594	1.8887
-2.05851	1.87521
-2.1142	1.89854
-2.24055	1.92972
-1.88393	1.89179
-1.62354	1.82566
-1.7394	1.90241
-1.79002	1.94352
-1.76565	1.93953
-1.42648	1.89458
-1.49012	1.91082
-1.67613	2.01869
-1.31985	1.9527
-1.10391	1.92649
-1.27187	2.01035
-0.86319	1.91192
-0.73221	1.86465
-1.02408	1.9476
-0.9076	1.92833
-0.87512	1.95301
-0.72956	1.94039
-0.33992	1.86676
-0.53735	1.92002
-0.40787	1.89486
-0.41218	1.91548
-0.3607	1.92609
-0.78985	2.06789
0	1.91613
-0.17277	2.0626
0.88275	1.85311
0.21666	2.04832
1.04601	1.8682
1.24941	1.92821
1.55908	1.9094
1.38696	2.04266
1.87774	1.89808
1.5094	2.13323
1.98708	1.94555
1.28601	2.19773
2.36942	1.9328
2.34931	2.00644
3.58741	1.81973
3.02852	2.03782
3.42047	1.97908
2.92219	2.15243
4.04362	1.9049
3.18913	2.18185
4.09063	1.98274
3.67904	2.12654
4.37597	2.0004
4.16249	2.17323
4.48596	2.04111
4.92215	2.04602
5.08186	2.07023
5.08653	2.10366
5.05464	2.15477
4.72565	2.18862
6.10867	1.93815
5.42206	2.19265
6.22235	2.03938
6.81078	1.96935
6.50386	2.18729
6.43957	2.21548
7.42305	1.99405
7.70369	2.02236
8.51802	2.00773
7.67212	2.20277
8.59295	2.01453
8.2942	2.20777
8.77576	2.10225
8.82648	2.15179
9.78537	2.00853
9.46644	2.19932
9.93484	2.11036
9.83656	2.17328
10.2485	2.18929
9.85303	2.27611
11.0018	2.03987
11.2971	2.11293
12.0402	2.0154
11.8387	2.17906
13.1527	1.96869
12.6938	2.19571
13.5474	2.08823
12.8104	2.31139
14.2203	2.0186
13.8752	2.25825
14.9996	2.03957
13.8809	2.37079
15.0831	2.1735
14.798	2.29661
15.0649	2.2677
14.6874	2.42929
15.4566	2.18791
15.4832	2.31274
16.4388	2.1028
15.5815	2.39487
17.0807	2.07715
15.6361	2.48593
16.9237	2.18715
15.7793	2.54194
17.0884	2.15325
16.2418	2.48157
17.5956	2.13564
17.1126	2.37981
17.6254	2.26357
17.4387	2.41472
18.1949	2.22115
17.9958	2.39358
18.7341	2.22599
18.5405	2.37975
19.8877	2.14276
19.6655	2.32041
20.5731	2.18696
20.2812	2.34001
20.6414	2.32757
20.4923	2.43195
21.1856	2.28461
21.0486	2.42195
22.0688	2.25272
21.7303	2.45779
23.1197	2.16076
22.0706	2.54018
23.8114	2.18598
22.6316	2.51943
24.2775	2.19297
24.1319	2.39922
24.6463	2.29709
24.9336	2.34312
25.6759	2.2921
25.145	2.51595
25.6593	2.4039
26.0861	2.41487
26.4259	2.40478
26.8575	2.42875
27.6299	2.2751
27.0162	2.56504
27.7372	2.44038
27.7143	2.48366
27.8466	2.52244
27.9398	2.5808
27.8883	2.54676
28.1028	2.5558
29.3711	2.35604
28.4704	2.60746
29.549	2.46013
29.292	2.54503
29.8673	2.52229
29.3788	2.63135
29.8056	2.56272
29.7229	2.63322
30.1964	2.56786
30.0395	2.56999
31.2425	2.45111
31.081	2.5849
31.3893	2.52747
31.5018	2.59125
32.1965	2.47451
31.9181	2.6546
33.3265	2.39861
33.2441	2.51203
32.9439	2.68325
32.9457	2.71145
33.3413	2.63813
33.2459	2.67251
34.4521	2.48276
33.1302	2.80772
35.1681	2.41891
33.9255	2.78825
35.095	2.53053
34.7334	2.67697
35.2031	2.6348
35.4766	2.63886
35.8149	2.60212
36.0652	2.64337
36.9505	2.51462
36.2891	2.7808
37.4711	2.56526
37.3502	2.65782
37.8653	2.62817
38.5286	2.57726
38.2737	2.69101
38.0999	2.84272
39.3578	2.52499
38.6723	2.79647
39.4437	2.67595
39.346	2.72107
39.6055	2.7667
39.5701	2.77399
40.4882	2.64343
39.3884	2.99581
40.2814	2.72348
40.0301	2.85303
41.0117	2.71035
40.0499	2.94635
40.4296	2.83784
40.407	2.88921
41.4435	2.71163
40.5209	2.9695
41.723	2.69321
41.4024	2.87481
42.0113	2.74016
41.344	2.98417
42.1725	2.72626
42.2661	2.83447
42.2346	2.84742
42.1294	2.95189
42.5311	2.87185
42.9821	2.75802
43.4376	2.76684
43.2093	2.93161
44.2767	2.66937
43.7799	2.91328
44.324	2.8274
43.6559	2.98354
44.8132	2.81774
44.9005	2.82232
45.5667	2.81131
45.6504	2.83056
45.8478	2.86679
45.4447	3.01524
46.4898	2.75936
46.3182	2.9133
46.8369	2.87258
46.397	3.02521
47.4742	2.77754
47.5302	2.89233
47.6813	2.92871
47.9034	2.97495
48.6055	2.83514
47.9761	3.0607
49.3412	2.84744
49.1421	2.90921
49.221	3.0073
49.6051	2.93087
50.3743	2.80701
50.7348	2.88585
51.1215	2.90216
50.6707	3.06374
51.36	2.93469
51.7675	2.90507
52.1217	2.97738
52.0208	3.00013
52.6992	2.94765
52.3696	3.07066
53.3874	2.92714
52.9993	3.08719
53.382	3.04238
53.5103	3.0433
54.3045	2.94337
54.5142	3.00739
54.8126	2.98738
54.0464	3.24434
54.8775	3.05734
54.5531	3.1393
55.6988	3.00258
55.3791	3.12903
56.3825	2.94987
56.2124	3.09519
57.3817	2.91502
56.2274	3.25876
57.3241	2.9794
57.255	3.12897
57.519	3.1303
57.7535	3.0785
58.4888	3.04635
57.9983	3.21534
58.608	3.07702
58.5895	3.21561
59.6691	3.02473
58.7238	3.30143
60.4854	2.91973
59.6323	3.21658
60.3706	3.12309
60.534	3.13298
60.892	3.15171
61.0419	3.152
61.1208	3.2316
61.616	3.13618
62.3765	3.08276
61.7656	3.27801
63.1632	2.9788
62.2265	3.34156
63.2622	3.19721
63.2029	3.16711
64.0909	3.13998
63.5253	3.29817
64.7835	3.05526
64.4091	3.28647
65.4792	3.0894
64.4932	3.3803
65.8259	3.14769
65.6152	3.25062
67.1734	2.97957
66.0498	3.40384
67.1406	3.14406
66.4691	3.37389
67.5929	3.22414
67.9888	3.17078
68.6921	3.13757
68.828	3.26713
69.4982	3.16377
69.2634	3.3533
70.0472	3.17747
70.0042	3.27028
69.8921	3.40928
70.3478	3.27937
70.2189	3.33535
71.0076	3.24195
70.9013	3.34551
70.7685	3.43482
71.0994	3.40517
70.7991	3.44621
71.1866	3.42362
70.9286	3.5083
71.7002	3.27786
72.1187	3.32517
72.1846	3.38618
71.8237	3.52005
72.5891	3.33057
72.5653	3.42873
72.8855	3.43187
73.076	3.41158
73.7391	3.30387
73.3409	3.51817
74.4511	3.28148
73.5968	3.5459
74.5842	3.4036
74.3437	3.4512
75.0793	3.35641
75.4203	3.38522
75.5509	3.44331
75.2644	3.55778
76.3531	3.3503
75.8218	3.52139
77.3761	3.2715
77.2423	3.46673
77.3728	3.47099
77.3424	3.50688
78.5958	3.31886
77.9272	3.57985
78.3229	3.50274
78.8987	3.44584
79.4001	3.47123
79.5352	3.49014
79.6343	3.55268
79.8186	3.55785
80.3754	3.46789
81.4287	3.34035
81.837	3.45143
81.4824	3.55407
81.7731	3.61063
82.1205	3.56391
82.2488	3.58606
82.1518	3.66056
83.1694	3.47671
82.8816	3.62988
83.4667	3.55781
83.2472	3.61054
83.6504	3.59279
83.1832	3.73081
84.7718	3.42592
83.8252	3.77092
85.3387	3.46025
85.1448	3.59258
85.715	3.55502
85.6512	3.66211
85.5129	3.73695
86.0252	3.62721
86.7446	3.53327
86.623	3.64717
86.9443	3.63026
87.6655	3.55707
87.554	3.67262
88.0981	3.61529
88.1331	3.70688
87.9715	3.73486
89.1009	3.60299
88.5216	3.72583
89.3827	3.64327
89.6946	3.62176
90.3423	3.58917
90.6294	3.63706
90.6881	3.66247
91.1957	3.64672
91.464	3.72
92.3683	3.57857
92.486	3.67843
92.6685	3.72386
92.6481	3.78637
92.9617	3.72328
93.7774	3.65201
93.9241	3.69243
94.8987	3.59394
94.3644	3.80902
94.9784	3.75515
94.4698	3.8938
95.4795	3.73088
95.5202	3.75579
95.7509	3.83427
96.2778	3.76996
96.8222	3.751
97.1246	3.71703
97.7512	3.6805
97.7931	3.74885
97.4258	3.91665
97.5683	3.88379
97.2309	3.96604
97.624	3.90019
98.2407	3.80005
97.3788	4.00912
98.3422	3.84322
98.7515	3.78259
98.5769	3.90662
98.9006	3.86444
99.2554	3.8504
98.8626	3.97072
99.6634	3.82409
99.4333	3.95899
100.4	3.81574
100.295	3.85492
100.578	3.92671
101.211	3.86708
100.949	3.9995
100.873	3.99558
101.576	3.92285
101.558	3.91611
102.296	3.88239
101.568	4.03282
102.269	3.96829
101.749	4.09907
102.195	3.99309
102.489	3.98611
103.224	3.89343
103.311	3.95014
102.932	4.09868
103.715	3.92985
103.331	4.07779
103.989	3.97562
104.045	4.04035
104.161	3.99581
104.902	3.93116
105.586	3.86901
105.759	3.95335
105.742	4.0534
105.648	4.0435
106.145	4.02432
107.117	3.96149
107.712	3.84496
107.887	3.98843
108.723	3.93834
108.618	4.02606
109.529	3.94428
109.607	4.04615
109.477	4.05803
110.444	3.99606
110.333	4.05079
110.897	4.05222
111.258	3.99696
111.444	4.05187
111.489	4.14944
112.003	4.03294
112.072	4.07148
112.547	4.11511
112.546	4.12204
112.96	4.12141
113.725	4.03203
113.462	4.17875
113.151	4.31596
113.668	4.16613
114.122	4.07903
114.829	4.10777
115.141	4.07717
115.404	4.10819
115.73	4.11669
115.619	4.21359
115.591	4.27313
116.068	4.19846
116.142	4.21853
116.366	4.25833
117.093	4.11934
116.681	4.31763
117.082	4.23502
117.653	4.15778
118.224	4.14667
117.721	4.28169
119.327	3.9969
118.69	4.31781
119.291	4.18227
119.153	4.32775
119.818	4.17448
120.283	4.25486
119.568	4.37343
120.589	4.2209
120.803	4.21885
121.273	4.24564
121.61	4.20721
121.817	4.23877
121.682	4.34558
122.986	4.15329
122.323	4.38427
123.293	4.22093
123.734	4.23794
123.639	4.37275
124.712	4.16025
124.386	4.33733
124.675	4.34194
124.883	4.32109
124.73	4.38744
125.038	4.41226
125.583	4.25274
125.372	4.42467
126.795	4.10265
126.323	4.37385
126.8	4.34373
126.576	4.42471
127.201	4.30391
127.258	4.40678
128.21	4.27661
127.315	4.53332
128.944	4.18516
128.197	4.51137
129.149	4.30915
128.999	4.47672
129.33	4.37516
128.952	4.61926
128.766	4.55683
128.693	4.64908
128.718	4.53387
129.655	4.44024
129.212	4.56374
129.975	4.4224
129.837	4.49253
130.518	4.46179
130.459	4.49706
130.302	4.55242
130.767	4.55437
130.643	4.57185
130.234	4.65203
130.622	4.61578
131.356	4.45172
131.222	4.58058
132.07	4.48351
131.829	4.51608
132.749	4.41044
133.486	4.42227
132.961	4.56632
133.71	4.49422
134.449	4.37868
134.393	4.57534
134.932	4.48015
135.396	4.44967
136.12	4.44493
136.345	4.49813
137.351	4.4038
137.414	4.55762
138.042	4.41312
138.055	4.59212
138.642	4.48517
139.135	4.52266
139.488	4.53275
139.818	4.55074
140.501	4.45559
141.229	4.44187
141.429	4.49687
141.379	4.63968
141.625	4.61489
141.464	4.77249
142.139	4.60651
141.79	4.74461
142.336	4.68572
142.911	4.58917
143.023	4.6304
142.865	4.77329
143.869	4.55327
142.828	4.92306
143.519	4.70678
143.516	4.73588
143.697	4.76449
144.313	4.67253
143.791	4.80487
144.893	4.66495
145.316	4.59178
144.862	4.78185
145.786	4.66091
145.996	4.67764
146.949	4.62249
146.745	4.7456
147.29	4.67162
147.026	4.83578
148.068	4.61198
147.834	4.78197
148.338	4.71627
149.257	4.69242
149.168	4.75239
149.918	4.69396
150.352	4.66517
149.649	4.96235
150.938	4.65258
150.906	4.76966
151.299	4.77728
151.995	4.69529
152.107	4.75121
151.83	4.89829
152.781	4.73362
152.451	4.92807
153.23	4.74399
152.926	4.93639
153.621	4.78791
153.206	4.97019
153.926	4.78776
153.689	4.93087
154.106	4.84955
154.097	4.91771
154.897	4.75275
154.418	4.97348
155.386	4.80278
154.233	5.11661
154.841	4.93046
154.583	5.07133
155.398	4.86243
154.678	5.13595
155.327	4.92151
155.366	5.00981
155.621	4.97431
155.743	5.02856
156.232	4.89524
155.45	5.13306
155.787	5.04133
155.848	5.05994
156.675	4.88007
156.369	5.05885
156.991	4.92325
156.976	5.03853
157.41	4.97566
157.583	4.97082
157.377	5.06621
156.97	5.21469
158.159	4.91909
157.956	5.0546
158.695	4.96704
158.719	5.03781
158.794	5.04567
159.764	4.94035
159.841	4.96529
159.063	5.20132
160.306	4.95444
160.29	5.02543
160.186	5.15897
160.466	5.07743
161.384	4.91629
161.356	5.12776
161.977	4.96973
162.063	5.08064
162.857	4.97638
162.256	5.18929
162.951	5.06042
163.206	5.06509
163.805	5.02641
164.075	5.09439
164.405	5.07567
163.79	5.20546
164.714	5.11346
164.094	5.26669
165.156	5.03266
165.142	5.22809
165.734	5.01518
165.89	5.16856
166.96	4.99041
166.503	5.15914
166.869	5.15028
167.393	5.11573
167.248	5.20791
167.809	5.13706
168.276	5.14021
167.653	5.31797
168.887	5.08101
168.738	5.26076
168.847	5.20292
169.237	5.21547
169.202	5.24608
169.324	5.2941
169.993	5.19008
169.365	5.3532
170.238	5.22643
169.785	5.34766
170.394	5.27313
170.225	5.32017
170.742	5.22631
170.014	5.48346
170.705	5.24704
171.04	5.30421
171.872	5.14708
171.89	5.29118
172.607	5.1476
172.38	5.37105
173.548	5.14118
173.387	5.30025
174.737	5.04557
174.585	5.25681
175.909	5.03568
175.499	5.31256
177.154	5.00759
176.444	5.37305
177.335	5.22574
177.338	5.33234
177.862	5.2665
178.145	5.30757
178.759	5.26798
178.78	5.35215
179.696	5.23144
180.199	5.28849
180.857	5.22609
180.652	5.34734
181.668	5.25275
181.544	5.36142
181.913	5.29681
181.899	5.40694
182.76	5.26154
182.589	5.36107
183.091	5.35012
182.916	5.45605
183.66	5.30789
183.866	5.46668
183.762	5.4728
184.054	5.4556
184.79	5.36076
184.645	5.56491
185.409	5.3781
185.172	5.52165
186.576	5.29709
185.635	5.58566
186.481	5.45335
186.047	5.56942
186.377	5.54054
186.847	5.49961
187.396	5.41163
186.907	5.6289
188.172	5.38223
188.069	5.49768
188.658	5.40001
189.134	5.47881
189.627	5.40867
189.269	5.61434
190.194	5.44286
189.409	5.70766
190.73	5.3876
190.581	5.60533
190.99	5.55346
191.261	5.55577
192.303	5.41028
191.558	5.6511
192.58	5.50565
192.661	5.539
192.98	5.59089
193.379	5.5376
193.979	5.48944
193.345	5.72509
194.399	5.50993
193.737	5.74737
194.538	5.58192
195.269	5.50386
195.811	5.52793
194.672	5.87455
195.425	5.61271
195.282	5.79611
196.495	5.50371
196.389	5.63438
196.626	5.665
196.439	5.74022
196.348	5.74504
196.917	5.71351
197.078	5.68221
196.833	5.80307
197.346	5.70909
197.161	5.77849
198.161	5.60529
197.706	5.76836
197.956	5.78244
197.827	5.78644
198.986	5.66388
198.304	5.84524
199.031	5.70872
198.802	5.83946
199.508	5.65701
199.506	5.80832
200.291	5.64546
200.002	5.7989
200.942	5.65612
200.946	5.735
201.5	5.71752
201.197	5.84541
201.58	5.80835
201.019	5.92631
202.789	5.59583
201.105	6.06652
203.074	5.6158
202.333	5.93152
203.457	5.66048
203.121	5.91958
204.568	5.59199
204.316	5.80509
204.685	5.79429
205.278	5.74072
206.241	5.61021
206.015	5.8704
206.784	5.74235
206.333	5.89357
207.795	5.68572
207.759	5.82759
208.6	5.72282
208.691	5.87654
209.641	5.70712
209.982	5.80159
210.429	5.74028
209.63	6.02874
210.75	5.78749
210.685	5.84159
211.337	5.85398
210.953	5.96197
211.18	5.94378
211.342	5.95366
211.905	5.93137
212.216	5.86987
212.401	5.92641
212.324	6.0076
213.248	5.85508
213.139	5.94865
214.49	5.77091
213.785	6.02629
214.603	5.84615
214.055	6.08276
214.851	5.95138
213.685	6.21856
215.359	5.88578
214.662	6.11213
215.953	5.89505
215.617	6.05313
216.692	5.85432
216.181	6.0693
216.71	6.02185
216.672	6.05806
216.836	6.07153
217.592	5.97823
217.874	5.95374
218.123	6.03076
218.321	6.04199
219.034	5.97486
219.611	5.98598
219.86	6.00437
220.515	5.94922
220.509	6.0472
221.046	6.03652
220.519	6.20737
221.745	5.97416
221.03	6.23184
221.921	6.08148
222.032	6.0659
223.088	5.99538
222.117	6.25961
222.451	6.16603
222.745	6.18749
223.21	6.12864
223.53	6.07179
223.991	6.13996
223.266	6.29547
[truncated: 4,161 more rows]

[truncated: 1 more sheets: Slopes]
