# Supplementary material for: Control of biosilica morphology and mechanical performance by the conserved diatom gene Silicanin-1
Source: Commun Biol. 2019 Jun 28;2:245. doi: 10.1038/s42003-019-0436-0 (PMC6599040; doi:10.1038/s42003-019-0436-0)
Supplement: Supplementary file 6 — Supplementary Data 4 [file 42003_2019_436_MOESM6_ESM.xlsx]

## Sheet: Sheet1
Growth Curve 1																	Growth Curve 2																	Growth Curve 3
	WT				KO1				KO2				KO3					WT				KO1				KO2				KO3					WT				KO1				KO2				KO3
	Cell density		Unit		Cell density		Unit		Cell density		Unit		Cell density		Unit			Cell density		Unit		Cell density		Unit		Cell density		Unit		Cell density		Unit			Cell density		Unit		Cell density		Unit		Cell density		Unit		Cell density		Unit
Day	Average	Error			Average	Error			Average	Error			Average	Error			Day	Average	Error			Average	Error			Average	Error			Average	Error			Day	Average	Error			Average	Error			Average	Error			Average	Error
0	3000	--	Cells /ml		3000	--	Cells /ml		3000	--	Cells /ml		3000	--	Cells /ml		0	3000	--	Cells /ml		3000	--	Cells /ml		3000	--	Cells /ml		3000	--	Cells /ml		0	3000	--	Cells /ml		3000	--	Cells /ml		3000	--	Cells /ml		3000	--	Cells /ml
1	--	--	--		--	--	--			--	--		--	--	--		1	--	--	--		--	--	--		--	--	--			--			1	--	--	--		--	--	--		--	--	--		--	--	--
2	--	--	--		--	--	--			--	--		--	--	--		2	--	--	--		--	--	--		--	--	--			--			2	--	--	--		--	--	--		--	--	--		--	--	--
3	--	--	--		--	--	--			--	--		--	--	--		3	--	--	--		--	--	--		--	--	--			--			3	--	--	--		--	--	--		--	--	--		--	--	--
4	70800	0	Cells /ml		63300	0	Cells /ml		79700	12586.5	Cells /ml		79600	30264.2	Cells /ml		4	32900	0	Cells /ml		32900	0	Cells /ml		125050	40941.5	Cells /ml		103800	75236.2	Cells /ml		4	70800	0	Cells /ml		48100	0	Cells /ml		82250	8980.26	Cells /ml		40500	0	Cells /ml
5	110050	26799.3	Cells /ml		140500	19091.9	Cells /ml		141500	31819.8	Cells /ml		110000	41012.2	Cells /ml		5	30400	0	Cells /ml		43000	3535.53	Cells /ml		191000	33941.1	Cells /ml		126500	28991.4	Cells /ml		5	104000	26799.3	Cells /ml		43000	0	Cells /ml		138000	15556.3	Cells /ml		88450	17748.4	Cells /ml
6	234000	19799	Cells /ml		225500	3535.53	Cells /ml		332500	62932.5	Cells /ml		240500	36062.4	Cells /ml		6	32900	0	Cells /ml		32900	0	Cells /ml		329000	46669	Cells /ml		274500	19091.9	Cells /ml		6	65700	49921.7	Cells /ml		89150	36557.4	Cells /ml		305500	13435	Cells /ml		220500	10606.6	Cells /ml
7	408500	44547.7	Cells /ml		455000	60811.2	Cells /ml		550000	94752.3	Cells /ml		414500	57275.6	Cells /ml		7	41750	1767.77	Cells /ml		32900	0	Cells /ml		623500	23334.5	Cells /ml		459500	9192.39	Cells /ml		7	77050	40941.5	Cells /ml		116350	24960.9	Cells /ml		463000	14142.1	Cells /ml		405000	21213.2	Cells /ml
8	629000	134350	Cells /ml		693000	60811.2	Cells /ml		888000	74953.3	Cells /ml		894500	23334.5	Cells /ml		8	70850	14354.3	Cells /ml		50600	0	Cells /ml		867500	67175.1	Cells /ml		923500	36062.4	Cells /ml		8	117400	65902.4	Cells /ml		223000	46669	Cells /ml		887000	24041.6	Cells /ml		846500	9192.39	Cells /ml
9	858000	46669	Cells /ml		930000	127279	Cells /ml		1040000	28284.3	Cells /ml		1055000	35355.3	Cells /ml		9	129500	3535.53	Cells /ml		39200	8909.55	Cells /ml		1009000	213546	Cells /ml		1075000	63639.6	Cells /ml		9	176000	8485.28	Cells /ml		334000	67882.3	Cells /ml		1080000	14142.1	Cells /ml		1014500	78488.9	Cells /ml
10	894500	44547.7	Cells /ml		1085000	7071.07	Cells /ml		1255000	7071.07	Cells /ml		1110000	141421	Cells /ml		10	179500	21920.3	Cells /ml		62000	8909.55	Cells /ml		1255000	134350	Cells /ml		1290000	56568.5	Cells /ml		10	423500	37476.7	Cells /ml		600000	60811.2	Cells /ml		1315000	77781.7	Cells /ml		1180000	28284.3	Cells /ml
11	1110000	84852.8	Cells /ml		1245000	63639.6	Cells /ml		1470000	28284.3	Cells /ml		1475000	91923.9	Cells /ml		11	383500	4949.75	Cells /ml		83500	14283.6	Cells /ml		1380000	127279	Cells /ml		1465000	21213.2	Cells /ml		11	598500	23334.5	Cells /ml		847500	43133.5	Cells /ml		1515000	49497.5	Cells /ml		1310000	28284.3	Cells /ml
12	1150000	14142.1	Cells /ml		1240000	28284.3	Cells /ml		1615000	35355.3	Cells /ml		1545000	63639.6	Cells /ml		12	597000	39598	Cells /ml		183000	33941.1	Cells /ml		1525000	7071.07	Cells /ml		1850000	70710.7	Cells /ml		12	837500	28991.4	Cells /ml		966500	103945	Cells /ml		1650000	70710.7	Cells /ml		1460000	84852.8	Cells /ml
13	1315000	112694	Cells /ml		1365000	120139	Cells /ml		1880000	149889	Cells /ml		1752500	35939.8	Cells /ml		13	718000	76267.1	Cells /ml		291250	78325.7	Cells /ml		1900000	144914	Cells /ml		2125000	254886	Cells /ml		13	936000	39598	Cells /ml		1240000	98994.9	Cells /ml		1975000	77781.7	Cells /ml		1735000	21213.2	Cells /ml
14	1565000	7071.07	Cells /ml		1600000	113137	Cells /ml		2170000	56568.5	Cells /ml		2060000	98994.9	Cells /ml		14	945000	48083.3	Cells /ml		375500	23334.5	Cells /ml		2055000	247487	Cells /ml		2210000	155563	Cells /ml		14	1031000	55154.3	Cells /ml		1525000	7071.07	Cells /ml		2310000	212132	Cells /ml		2105000	21213.2	Cells /ml
15	1820000	28284.3	Cells /ml		1715000	77781.7	Cells /ml			--	--		--	--	--		15	--	--	--		--	--	--		--	--	--		--	--	--		15	--	--	--		--	--	--		--	--	--		--	--	--
16	--	--	--		--	--	--		2675000	91923.9	Cells /ml		2610000	28284.3	Cells /ml		16	1535000	148492	Cells /ml		1240000	127279	Cells /ml		2455000	7071.07	Cells /ml		2740000	28284.3	Cells /ml		16	1550000	141421	Cells /ml		2305000	63639.6	Cells /ml		2560000	254558	Cells /ml		2205000	219203	Cells /ml
17	2072500	155563	Cells /ml		2167500	263613	Cells /ml		2710000	28284.3	Cells /ml		2415000	91923.9	Cells /ml		17	1600000	127279	Cells /ml		1240000	70710.7	Cells /ml		2715000	49497.5	Cells /ml		2780000	0	Cells /ml		17	1730000	42426.4	Cells /ml		2105000	247487	Cells /ml		2795000	91923.9	Cells /ml		2475000	91923.9	Cells /ml
18	2300000	70710.7	Cells /ml		2315000	177482	Cells /ml		2865000	77781.7	Cells /ml		3005000	176777	Cells /ml		18	1815000	106066	Cells /ml		1510000	42426.4	Cells /ml		3160000	197990	Cells /ml		3085000	21213.2	Cells /ml		18	1875000	106066	Cells /ml		2820000	311127	Cells /ml		2975000	35355.3	Cells /ml		2605000	148492	Cells /ml
19	2290000	84852.8	Cells /ml		2255000	120208	Cells /ml		3060000	84852.8	Cells /ml		2920000	261630	Cells /ml		19	1760000	28284.3	Cells /ml		1435000	91923.9	Cells /ml		3020000	98994.9	Cells /ml		3220000	353553	Cells /ml		19	1810000	28284.3	Cells /ml		2720000	141421	Cells /ml		3065000	219203	Cells /ml		2945000	106066	Cells /ml
20	2410000	75652.8	Cells /ml		2267000	134569	Cells /ml		3055000	261630	Cells /ml		2910000	84852.8	Cells /ml		20	2245000	205061	Cells /ml		1575000	219203	Cells /ml		2865000	190919	Cells /ml		3350000	98994.9	Cells /ml		20	2060000	113137	Cells /ml		2725000	219203	Cells /ml		3085000	63639.6	Cells /ml		2790000	113137	Cells /ml
			WT	KO1	KO2	KO3	Unit
		1	173072	188861	226718	224879	Cells / day
		2	164343	252308	232021	194169	Cells / day
		3	197389	158510	206819	246472	Cells / day
		Average	1.8E+05	1.9E+05	2.2E+05	2.3E+05	Cells / day
		Error	0.2E+05	0.5E+05	0.2E+05	0.3E+05	Cells / day
