# Supplementary material for: Control of biosilica morphology and mechanical performance by the conserved diatom gene Silicanin-1
Source: Commun Biol. 2019 Jun 28;2:245. doi: 10.1038/s42003-019-0436-0 (PMC6599040; doi:10.1038/s42003-019-0436-0)
Supplement: Supplementary file 7 — Supplementary Data 5 [file 42003_2019_436_MOESM7_ESM.xlsx]

## Sheet: Sheet1
										Valve					Girdle band					Valve					Girdle band					Valve					Girdle band					Valve					Girdle band
Silica Measurement		WT	KO1	KO2	KO3	Unit		Cell Size Estimation	WT	count Number	length	unit		WT	count Number	length	unit		KO1	count Number	length	unit		KO1	count Number	length	unit		KO2	count Number	length	unit		KO2	count Number	length	unit		KO3	count Number	length	unit		KO3	count Number	length	unit
	1	95.2803	55.9776	68.2382	79.8576	fmol / cell				1	189.892	pixel			1	180.025	pixel			1	199.156	pixel			1	216.178	pixel			1	172.884	pixel			1	175.647	pixel			1	156.567	pixel			1	146.649	pixel
	2	100.949	78.8919	80.1295	75.736	fmol / cell				2	189.478	pixel			2	196.398	pixel			2	174.792	pixel			2	165.351	pixel			2	139.063	pixel			2	165.139	pixel			2	168.41	pixel			2	161.83	pixel
	3	102.553	79.418	79.0127	66.3261	fmol / cell				3	203.49	pixel			3	223.831	pixel			3	137.421	pixel			3	194.814	pixel			3	154.576	pixel			3	159.631	pixel			3	150.03	pixel			3	177.861	pixel
	4	126.359	73.6663	-	-	fmol / cell				4	171.363	pixel			4	230.231	pixel			4	170.751	pixel			4	203.469	pixel			4	163.786	pixel			4	233.897	pixel			4	143.892	pixel			4	161.614	pixel
	5	116.181	-	-	-	fmol / cell				5	172.884	pixel			5	210.074	pixel			5	168.047	pixel			5	242.686	pixel			5	181.07	pixel			5	241.108	pixel			5	172.96	pixel			5	310.42	pixel
	6	123.033	-	-	-	fmol / cell				6	181.839	pixel			6	227.696	pixel			6	173.766	pixel			6	200.052	pixel			6	192.039	pixel			6	180.2	pixel			6	159.959	pixel			6	146.757	pixel
										7	190.374	pixel			7	198.717	pixel			7	164.079	pixel			7	227.236	pixel			7	180.224	pixel			7	155.252	pixel			7	178.815	pixel			7	167.109	pixel
	Average	110.726	71.9884	75.7935	73.9732	fmol / cell				8	174.967	pixel			8	193.646	pixel			8	170.419	pixel			8	242.686	pixel			8	155.252	pixel			8	209.241	pixel			8	162.717	pixel			8	241.822	pixel
	Error	12.8575	10.9851	6.56684	6.93584	fmol / cell				9	156.093	pixel			9	184.247	pixel			9	180.297	pixel			9	190.098	pixel			9	198.123	pixel			9	149.857	pixel			9	169.829	pixel			9	166.796	pixel
										10	163.413	pixel			10	199.768	pixel			10	183.535	pixel			10	195.686	pixel			10	180.418	pixel			10	209.804	pixel			10	153.528	pixel			10	204.353	pixel
										11	161.938	pixel			11	190.282	pixel			11	171.973	pixel			11	169.314	pixel			11	159.631	pixel			11	220.769	pixel			11	165.43	pixel			11	240.693	pixel
										12	177.64	pixel			12	160.775	pixel			12	173.111	pixel			12	222.05	pixel			12	186.202	pixel			12	189.823	pixel			12	165.271	pixel			12	176.082	pixel
										13	149.292	pixel			13	236.051	pixel			13	150.688	pixel			13	165.139	pixel			13	156.428	pixel			13	198.237	pixel			13	165.43	pixel			13	180	pixel
										14	179.691	pixel			14	166.612	pixel			14	189.892	pixel			14	152.473	pixel			14	179.982	pixel			14	197.947	pixel			14	177.913	pixel			14	214.805	pixel
										15	198.277	pixel			15	197.483	pixel			15	189.478	pixel			15	163.44	pixel			15	168.591	pixel			15	205.729	pixel			15	184.318	pixel			15	137.928	pixel
										16	186.015	pixel			16	232.325	pixel			16	203.49	pixel			16	159.248	pixel			16	147.735	pixel			16	250.977	pixel			16	168.617	pixel			16	184.01	pixel
										17	161.938	pixel			17	230.083	pixel			17	171.363	pixel			17	187.975	pixel			17	189.155	pixel			17	165.667	pixel			17	168.384	pixel			17	158.809	pixel
										18	140.125	pixel			18	274.652	pixel			18	172.884	pixel			18	218.064	pixel			18	190.087	pixel			18	132.111	pixel			18	159.549	pixel			18	224.59	pixel
										19	171.363	pixel			19	229.889	pixel			19	181.839	pixel			19	159.083	pixel			19	190.465	pixel			19	198.98	pixel			19	197.925	pixel			19	173.69	pixel
										20	157.041	pixel			20	268.969	pixel			20	190.374	pixel			20	249.635	pixel			20	145.233	pixel			20	257.346	pixel			20	172.581	pixel			20	136.849	pixel
										21	159.522	pixel			21	241.008	pixel			21	174.967	pixel			21	195.686	pixel			21	168.15	pixel			21	190.19	pixel			21	153.727	pixel			21	214.805	pixel
										22	174.792	pixel			22	211.791	pixel			22	156.093	pixel			22	212.716	pixel			22	171.973	pixel			22	204.602	pixel			22	162.798	pixel			22	202.286	pixel
										23	216.679	pixel			23	225.945	pixel			23	163.413	pixel			23	175.411	pixel								23	195.172	pixel			23	142.043	pixel			23	186.507	pixel
										24	189.086	pixel			24	235.829	pixel			24	161.938	pixel			24	150.659	pixel								24	162.234	pixel								24	160.856	pixel
										25	191.562	pixel			25	219.579	pixel			25	177.64	pixel			25	200.879	pixel								25	190.58	pixel								25	190.098	pixel
										26	202.717	pixel			26	181.108	pixel			26	149.292	pixel			26	229.775	pixel								26	204.879	pixel								26	164.185	pixel
										27	212.716	pixel			27	168.41	pixel			27	179.691	pixel			27	180.025	pixel								27	225.152	pixel								27	174.256	pixel
										28	160.775	pixel			28	155.673	pixel								28	196.398	pixel								28	199.156	pixel								28	192.584	pixel
										29	196.064	pixel			29	221.326	pixel								29	223.831	pixel								29	182.223	pixel								29	187.882	pixel
										30	188.531	pixel			30	158.01	pixel								30	230.231	pixel								30	226.1	pixel								30	163.637	pixel
										31	187.324	pixel			31	176.567	pixel								31	210.074	pixel								31	254.594	pixel								31	180.2	pixel
										32	189.155	pixel			32	160.775	pixel								32	227.696	pixel								32	179.618	pixel								32	174.567	pixel
										33	165.271	pixel			33	157.568	pixel								33	198.717	pixel								33	214.086	pixel								33	228.858	pixel
										34	168.798	pixel			34	191.676	pixel								34	193.646	pixel								34	208.803	pixel								34	264.223	pixel
										35	176.184	pixel			35	171.406	pixel								35	184.247	pixel								35	198.167	pixel								35	164.716	pixel
										36	163.146	pixel			36	215.832	pixel								36	199.768	pixel								36	187.523	pixel								36	146.161	pixel
															37	219.818	pixel								37	190.282	pixel								37	200.117	pixel								37	167.657	pixel
															38	173.791	pixel								38	160.775	pixel								38	187.928	pixel								38	153.613	pixel
															39	189.639	pixel								39	236.051	pixel								39	202.092	pixel								39	162.503	pixel
															40	210.882	pixel								40	166.612	pixel								40	152.072	pixel								40	171.262	pixel
															41	206.238	pixel								41	197.483	pixel								41	198.475	pixel								41	144.781	pixel
															42	171.026	pixel								42	232.325	pixel								42	200.879	pixel								42	150.765	pixel
															43	191.471	pixel								43	230.083	pixel								43	191.014	pixel								43	166.717	pixel
															44	188.044	pixel								44	274.652	pixel								44	167.109	pixel								44	208.594	pixel
															45	230.117	pixel								45	229.889	pixel								45	188.003	pixel								45	180.677	pixel
															46	205.199	pixel								46	268.969	pixel								46	195.083	pixel								46	175.713	pixel
															47	222.403	pixel								47	241.008	pixel								47	307.227	pixel								47	163.786	pixel
															48	155.673	pixel								48	211.791	pixel								48	160.253	pixel								48	181.383	pixel
															49	205.876	pixel								49	225.945	pixel								49	210.385	pixel								49	152.473	pixel
															50	183.868	pixel								50	235.829	pixel								50	174.892	pixel								50	285.388	pixel
															51	174.517	pixel								51	219.579	pixel								51	175.887	pixel								51	150.688	pixel
															52	192.652	pixel								52	181.108	pixel								52	172.803	pixel								52	168.617	pixel
															53	192.357	pixel								53	168.41	pixel								53	169.108	pixel								53	179.691	pixel
															54	192.765	pixel								54	155.673	pixel								54	186.296	pixel								54	267.701	pixel
															55	191.01	pixel								55	221.326	pixel								55	189.662	pixel								55	179.618	pixel
															56	182.007	pixel								56	158.01	pixel								56	177.074	pixel								56	205.708	pixel
															57	188.739	pixel								57	176.567	pixel								57	175.414	pixel								57	142.564	pixel
															58	137.707	pixel								58	160.775	pixel								58	185.921	pixel								58	150.543	pixel
															59	173.916	pixel								59	157.568	pixel								59	162.503	pixel								59	180.418	pixel
															60	177.738	pixel								60	191.676	pixel								60	173.69	pixel								60	184.01	pixel
															61	146.668	pixel								61	171.406	pixel								61	209.262	pixel								61	171.287	pixel
															62	127.267	pixel								62	215.832	pixel								62	185.809	pixel								62	160.53	pixel
															63	230.231	pixel								63	219.818	pixel								63	164.185	pixel								63	154.124	pixel
															64	178.448	pixel								64	173.791	pixel								64	134.857	pixel								64	150.543	pixel
															65	152.643	pixel								65	189.639	pixel								65	161.697	pixel								65	204.022	pixel
															66	143.571	pixel								66	210.882	pixel								66	190.318	pixel								66	251.877	pixel
															67	117.646	pixel								67	206.238	pixel								67	190.098	pixel								67	141.581	pixel
															68	146.28	pixel																		68	236.347	pixel								68	184.223	pixel
															69	157.789	pixel																		69	210.489	pixel								69	165.271	pixel
															70	240.882	pixel																		70	169.012	pixel								70	152.502	pixel
															71	178.135	pixel																		71	192.765	pixel								71	179.715	pixel
															72	195.619	pixel																		72	182.606	pixel								72	194.993	pixel
															73	183.25	pixel																		73	207.986	pixel								73	239.47	pixel
															74	173.086	pixel																		74	185.05	pixel								74	134.857	pixel
															75	208.133	pixel																		75	165.139	pixel								75	190.465	pixel
															76	224.997	pixel																		76	172.884	pixel								76	136.593	pixel
															77	260.325	pixel																												77	162.798	pixel
															78	249.163	pixel
															79	235.607	pixel
															80	195.819	pixel
															81	195.329	pixel
															82	194.208	pixel
															83	220.769	pixel
															84	213.825	pixel
															85	178.619	pixel
															86	175.277	pixel
															87	186.483	pixel
										Average	178.318	pixel			Average	195.308	pixel			Average	173.348	pixel			Average	200.215	pixel			Average	171.412	pixel			Average	191.879	pixel			Average	165.248	pixel			Average	181.275	pixel
										Error	17.7138	pixel			Error	31.4586	pixel			Error	14.8467	pixel			Error	29.8896	pixel			Error	16.888	pixel			Error	28.7047	pixel			Error	12.7669	pixel			Error	35.5097	pixel
										Average	5.12407	µm			Average	5.61229	µm			Average	4.98126	µm			Average	5.75331	µm			Average	4.92564	µm			Average	5.51377	µm			Average	4.74849	µm			Average	5.20906	µm
										Error	0.509018	µm			Error	0.903984	µm			Error	0.426629	µm			Error	0.858896	µm			Error	0.485288	µm			Error	0.824849	µm			Error	0.366864	µm			Error	1.02039	µm
										Surface Area =		131.588	µm²							Surface Area =		129.01	µm²							Surface Area =		123.432	µm²							Surface Area =		113.126	µm²
										Error		18.9592	µm²							Error		16.8729	µm²							Error		17.0287	µm²							Error		17.2541	µm²
										Si / cell		110.7	fmol Si							Si / cell		110.7	fmol Si							Si / cell		110.7	fmol Si							Si / cell		110.7	fmol Si
										Error		12.9	fmol Si							Error		12.9	fmol Si							Error		12.9	fmol Si							Error		12.9	fmol Si
										Silica density		0.841261	fmol Si/µm²							Silica density		0.858073	fmol Si/µm²							Silica density		0.896847	fmol Si/µm²							Silica density		0.978551	fmol Si/µm²
										Error		0.155891	fmol Si/µm²							Error		0.150309	fmol Si/µm²							Error		0.161961	fmol Si/µm²							Error		0.187826	fmol Si/µm²
										Error		18.5307	%							Error		17.5171	%							Error		18.0589	%							Error		19.1943	%
										2*π*r² =		41.2429	µm²							2*π*r² =		38.976	µm²							2*π*r² =		38.1105	µm²							2*π*r² =		35.4186	µm²
										π*d*h =		90.3452	µm²							π*d*h =		90.034	µm²							π*d*h =		85.322	µm²							π*d*h =		77.7079	µm²
										Sum =		131.588	µm²							Sum =		129.01	µm²							Sum =		123.432	µm²							Sum =		113.126	µm²
										Error 1 2*π*r² =		8.19403	µm²							Error 1 2*π*r² =		6.67635	µm²							Error 1 2*π*r² =		7.5095	µm²							Error 1 2*π*r² =		5.47281	µm²
										Error 2 π*d*h =		17.0971	µm²							Error 2 π*d*h =		15.4958	µm²							Error 2 π*d*h =		15.2834	µm²							Error 2 π*d*h =		16.3632	µm²
										Error Sum =		18.9592	µm²							Error Sum =		16.8729	µm²							Error Sum =		17.0287	µm²							Error Sum =		17.2541	µm²
										Error		14.408	%							Error		13.0787	%							Error		13.7959	%							Error		15.2521	%
